# Supplementary material for: Temporal and functional profile of the transcriptional regulatory network in the early regenerative response to partial hepatectomy in the rat
Source: BMC Genomics. 2008 Nov 6;9:527. doi: 10.1186/1471-2164-9-527 (PMC2613928; doi:10.1186/1471-2164-9-527)
Supplement: Additional file 3 — Table S3. TF binding sites enriched (FDR < 30%) in individual clusters. [file 1471-2164-9-527-S3.xls]

## Sheet: Sheet1
Clone ID	Gene name	Gene symbol	Functional category	Cluster	Ensembl Gene ID	SRF/V$SRF_Q5_02	GATA/V$GATA2_02	IPF1/V$IPF1_Q4	MYB/V$CMYB_01	PEBP/V$PEBP_Q6	CREB/V$CREB_02	ATF/V$ATF3_Q6	Nrf2/V$NRF2_Q4	MyoD/V$MYOD_01	AP-2alphaA/V$AP2ALPHA_02	myogenin / NF-1/V$MYOGNF1_01	LEF1/HNF1/V$LEF1TCF1_Q4	CP2/V$CP2_01	TTF1/V$TITF1_Q3	C/EBP/V$CEBPDELTA_Q6	CDP CR1/V$CDPCR1_01	PAX6/V$PAX6_Q2	BRN-2/V$BRN2_01	MRF-2/V$MRF2_01	HNF-1/V$HNF1_C	Poly A/V$LDSPOLYA_B	NF-kappaB/V$NFKB_Q6_01
UI-R-C0-he-d-04-0-UI	POU domain, class 3, transcription factor 4	Pou3f4	Transcription	1	ENSRNOG00000002784	0	0	0	1	0	0	0	0	0	0	0	0	0	0	0	2	0	1	0	0	0	0
UI-R-BO1-asp-f-08-0-UI	Synaptotagmin 2	Syt2	Transport/trafficking	1	ENSRNOG00000004756	1	0	0	0	0	0	0	0	0	0	0	0	0	0	0	0	0	0	1	0	0	1
UI-R-BJ2-bpv-d-06-0-UI	G0/G1 switch gene 2	G0s2	Cell cycle/proliferation	1	ENSRNOG00000006019	0	0	0	0	0	0	0	1	1	0	0	1	0	0	1	0	0	0	0	0	0	4
UI-R-CU0-buy-h-08-0-UI	CTF18, chromosome transmission fidelity factor 18 homolog (S. cerevisiae) (predicted)	Chtf18	Cell cycle/proliferation	1	ENSRNOG00000019174	0	0	0	0	0	1	0	0	1	0	2	0	0	0	0	0	1	0	0	0	1	0
UI-R-BT0-qk-f-01-0-UI	Telomeric repeat binding factor 2	Terf1	Cell cycle/proliferation	1	ENSRNOG00000020435	0	0	0	1	0	1	0	0	0	0	0	0	1	0	2	0	0	0	0	0	0	0
UI-R-CS0-bsd-e-08-0-UI	Transcribed locus	RGD1311899	Unknown	1	ENSRNOG00000028397	0	0	0	0	0	0	0	0	1	0	1	0	0	0	0	0	0	0	1	2	1	1
UI-R-C1-lb-e-03-0-UI	N6-DNA-methyltransferase isoform 1	N6amt1	Translation/protein processing	2	ENSRNOG00000001603	0	0	0	0	0	0	0	0	0	0	0	0	0	0	0	4	0	0	0	2	1	0
UI-R-C1-jz-g-01-0-UI	LPS-induced TNF factor	Litaf	Transcription	2	ENSRNOG00000002520	0	0	0	0	0	0	0	0	0	0	0	0	0	0	0	0	1	0	0	1	0	0
UI-R-A1-ew-d-01-0-UI	B-cell translocation gene 2, anti-proliferative	Btg2	Cell cycle/proliferation	2	ENSRNOG00000003300	0	0	0	0	0	0	1	0	0	0	0	0	1	0	1	0	1	1	1	0	0	2
UI-R-E1-fq-e-10-0-UI	Tumor necrosis factor receptor superfamily, member 12a	Tnfrsf12a	Cell death	2	ENSRNOG00000003546	0	0	0	0	0	0	2	1	0	1	0	0	1	0	0	0	1	1	0	0	0	1
UI-R-A0-aq-e-01-0-UI	H3 histone, family 3B	h3f3b	Transcription	2	ENSRNOG00000003646	0	0	0	0	0	0	0	0	0	0	0	0	0	1	0	0	0	0	0	0	1	0
UI-R-A0-aq-e-01-0-UI	H3 histone, family 3B	h3f3b	Transcription	2	ENSRNOG00000003661	0	0	0	0	0	0	0	1	0	0	0	1	1	0	0	0	0	1	0	2	1	0
UI-R-A0-aq-e-01-0-UI	H3 histone, family 3B	h3f3b	Transcription	2	ENSRNOG00000003673	0	0	0	0	0	0	0	0	0	0	0	0	0	0	0	0	0	2	0	0	0	0
UI-R-C1-jv-h-05-0-UI	Jun-B oncogene	Junb	Transcription	2	ENSRNOG00000003678	0	0	0	0	0	0	0	0	0	0	0	0	0	0	0	2	0	0	0	1	4	2
UI-R-A0-aq-e-01-0-UI	H3 histone, family 3B	h3f3b	Transcription	2	ENSRNOG00000003797	0	0	0	0	0	0	0	0	0	0	0	1	0	1	0	0	1	0	0	1	0	1
UI-R-A0-aq-e-01-0-UI	H3 histone, family 3B	h3f3b	Transcription	2	ENSRNOG00000003837	0	0	0	0	0	0	0	0	0	0	0	0	0	1	0	0	0	0	0	0	0	2
UI-R-A0-aq-e-01-0-UI	H3 histone, family 3B	h3f3b	Transcription	2	ENSRNOG00000003918	0	0	0	0	0	0	0	0	0	0	0	1	0	0	0	0	1	0	0	1	3	1
UI-R-A0-aq-e-01-0-UI	H3 histone, family 3B	h3f3b	Transcription	2	ENSRNOG00000003990	0	0	0	1	0	0	0	1	0	0	0	1	0	0	0	0	0	0	1	0	1	0
UI-R-A0-aq-e-01-0-UI	H3 histone, family 3B	h3f3b	Transcription	2	ENSRNOG00000004032	0	0	0	0	0	0	0	0	0	0	0	0	0	0	1	0	0	0	0	0	1	1
UI-R-A0-aq-e-01-0-UI	H3 histone, family 3B	h3f3b	Transcription	2	ENSRNOG00000005107	0	0	0	0	0	0	0	0	0	0	0	0	1	0	0	0	0	0	0	1	1	1
UI-R-A0-aq-e-01-0-UI	H3 histone, family 3B	h3f3b	Transcription	2	ENSRNOG00000005482	0	0	0	0	0	0	0	0	0	0	0	0	0	0	0	0	1	0	0	1	0	1
UI-R-A0-aq-e-01-0-UI	H3 histone, family 3B	h3f3b	Transcription	2	ENSRNOG00000005580	0	0	0	0	0	0	0	0	1	2	0	0	0	1	0	2	0	0	1	2	0	0
UI-R-E1-fx-d-02-0-UI	Solute carrier family 38, member 2	Slc38a2	Transport/trafficking	2	ENSRNOG00000006305	0	0	0	0	0	0	0	1	0	0	0	0	0	0	0	0	0	0	0	0	0	1
UI-R-A0-aq-e-01-0-UI	H3 histone, family 3B	h3f3b	Transcription	2	ENSRNOG00000006359	0	0	0	0	0	0	0	0	0	0	0	0	0	0	0	0	1	1	0	0	0	0
UI-R-A0-aq-e-01-0-UI	H3 histone, family 3B	h3f3b	Transcription	2	ENSRNOG00000006532	0	0	0	0	0	0	0	0	0	0	0	0	0	0	1	2	1	1	1	0	0	0
UI-R-A0-aq-e-01-0-UI	H3 histone, family 3B	h3f3b	Transcription	2	ENSRNOG00000006600	0	0	0	0	0	0	0	0	0	0	0	0	0	0	3	2	1	1	0	0	0	0
UI-R-A0-aq-e-01-0-UI	H3 histone, family 3B	h3f3b	Transcription	2	ENSRNOG00000007439	0	0	0	0	0	0	0	0	0	0	0	0	0	0	0	0	0	1	0	1	0	1
UI-R-C4-alp-e-09-0-UI	Transformation related protein 53 inducible nuclear protein 1	Trp53inp1	Cell death	2	ENSRNOG00000007964	0	0	0	0	0	0	0	0	0	0	0	0	0	0	0	0	2	2	1	0	0	3
UI-R-A0-aq-e-01-0-UI	H3 histone, family 3B	h3f3b	Transcription	2	ENSRNOG00000007971	0	0	0	0	0	0	0	0	2	0	0	0	0	0	0	2	0	1	1	1	0	0
UI-R-A0-aq-e-01-0-UI	H3 histone, family 3B	h3f3b	Transcription	2	ENSRNOG00000008215	0	0	0	0	0	0	0	1	0	0	0	0	0	0	0	0	1	1	0	0	0	1
UI-R-C2p-qo-d-08-0-UI	Insulin-like growth factor binding protein 1	Igfbp1	Signaling	2	ENSRNOG00000008371	1	0	0	0	0	0	0	0	0	0	0	0	0	0	2	2	0	0	1	1	0	0
UI-R-E0-cc-d-03-0-UI	Related RAS viral (r-ras) oncogene homolog 2	RRAS2	Cell structure/cytoskeleton	2	ENSRNOG00000012258	0	0	0	0	0	0	0	0	0	0	0	0	0	0	0	0	2	0	0	0	1	1
UI-R-C2p-nt-g-09-0-UI	Transmembrane protein 23	Tmem23	Cell death	2	ENSRNOG00000012536	0	0	0	0	0	0	0	0	0	0	0	0	1	1	0	0	0	1	0	1	0	1
UI-R-A1-ep-d-05-0-UI	Transformation related protein 53 binding protein 1	Trp53bp1	Stress/immune response	2	ENSRNOG00000013837	0	0	0	0	0	0	0	0	0	0	0	0	0	0	0	2	0	0	0	0	1	2
UI-R-BX0-arb-a-05-0-UI	Solute carrier family 25 (mitochondrial carrier, phosphate carrier), member 25	Slc25a25	Transport/trafficking	2	ENSRNOG00000014338	0	0	0	0	0	1	0	0	0	0	0	1	0	0	0	0	2	0	1	0	0	1
UI-R-C2-mw-d-06-0-UI	BCL2/adenovirus E1B 19 kDa-interacting protein 3	Bnip3	Cell death	2	ENSRNOG00000017243	0	0	0	0	0	0	0	1	0	0	0	0	0	0	0	0	0	1	1	2	1	2
UI-R-AB0-vy-h-02-0-UI	Transcribed locus	RGD1308185	Cell differentiation	2	ENSRNOG00000018998	0	0	0	0	0	0	0	0	0	0	1	0	0	0	0	0	0	0	1	0	2	0
UI-R-E0-cx-d-11-0-UI	Zinc finger protein 36	Zfp36	Stress/immune response	2	ENSRNOG00000019673	1	1	0	0	0	0	0	3	0	1	0	0	0	0	1	0	1	0	0	0	0	2
UI-R-BJ1-aty-h-10-0-UI	Sclerostin	Sost	Signaling	2	ENSRNOG00000020805	0	0	0	0	0	0	0	0	2	1	0	0	0	0	0	0	0	0	0	0	0	0
UI-R-BT1-akf-a-09-0-UI	CCAAT/enhancer binding protein (C/EBP), beta	Cebpb	Transcription	2	ENSRNOG00000025114	0	0	0	0	0	1	2	0	1	0	0	0	1	0	0	0	0	0	2	0	0	1
UI-R-E0-dd-f-06-0-UI	metallothionein 1A	Mt1A	Stress/immune response	2	ENSRNOG00000025764	0	0	0	0	0	0	0	0	1	0	0	0	0	0	0	0	0	2	0	0	0	1
UI-R-A0-aq-e-01-0-UI	H3 histone, family 3B	h3f3b	Transcription	2	ENSRNOG00000027057	0	0	0	1	0	0	0	0	0	0	0	0	0	0	0	0	0	0	0	0	0	2
UI-R-C0-jm-d-03-0-UI	Elongation factor RNA polymerase II 2	Ell2	Transcription	2	ENSRNOG00000027089	0	0	0	0	0	0	0	1	0	0	0	0	0	0	0	0	0	0	0	1	0	0
UI-R-E0-cc-d-03-0-UI	Related RAS viral (r-ras) oncogene homolog 2	RRAS2	Cell structure/cytoskeleton	2	ENSRNOG00000028099	0	0	1	0	0	0	0	0	0	0	0	0	0	1	0	0	0	0	1	0	0	0
UI-R-E1-fa-g-04-0-UI	Eukaryotic translation initiation factor 1A	Eif1a	Translation/protein processing	2	ENSRNOG00000031421	0	0	0	0	0	0	0	0	0	0	0	0	1	1	0	0	1	0	0	1	0	0
UI-R-A0-aq-e-01-0-UI	H3 histone, family 3B	h3f3b	Transcription	2	ENSRNOG00000032840	0	0	0	0	0	0	0	1	0	0	0	0	0	0	0	0	0	0	0	0	0	0
UI-R-A0-aq-e-01-0-UI	H3 histone, family 3B	h3f3b	Transcription	2	ENSRNOG00000033900	0	0	0	0	0	0	0	0	0	0	1	0	0	0	0	0	1	1	0	0	0	0
UI-R-C2-mv-g-03-0-UI	Actin, beta	Actb	Cell structure/cytoskeleton	2	ENSRNOG00000034254	2	0	0	0	0	0	0	0	0	0	0	0	0	0	0	0	0	1	0	0	2	0
UI-R-BJ1-auq-b-01-0-UI	V-ros UR2 sarcoma virus oncogene homolog 1 (avian)	Ros1	Signaling	3	ENSRNOG00000000406	0	0	0	0	0	0	0	0	0	2	0	0	0	1	0	0	0	0	0	1	0	0
UI-R-AF1-aap-d-04-0-UI	RAB2, member RAS oncogene family-like	Rab2l	Transport/trafficking	3	ENSRNOG00000000474	0	0	0	0	0	1	0	0	0	1	0	0	0	1	0	0	2	0	0	0	0	1
UI-R-C0-hh-c-07-0-UI	Nitrogen fixation cluster-like	NifU	Stress/immune response	3	ENSRNOG00000000701	0	0	0	1	0	1	2	1	0	1	0	0	0	0	0	2	0	0	0	0	1	0
UI-R-A0-ax-a-07-0-UI	Heat shock factor 2	Hsf2	Stress/immune response	3	ENSRNOG00000000808	0	0	1	0	0	0	0	0	0	0	0	0	0	0	1	2	0	0	0	0	0	0
UI-R-BJ2-bqj-f-07-0-UI	Phosphoserine phosphatase	Psph	Metabolism	3	ENSRNOG00000000925	0	0	0	0	0	0	0	0	0	0	0	0	0	0	0	2	3	0	0	0	1	0
UI-R-E1-gk-d-03-0-UI	Ring finger protein 10	Rfp10	Transcription	3	ENSRNOG00000001172	0	0	0	0	0	0	0	1	0	0	0	0	0	0	0	0	1	1	0	0	0	1
UI-R-E1-fb-h-04-0-UI	Poly(rC) binding protein 3	Pcbp3	Translation/protein processing	3	ENSRNOG00000001245	0	0	0	0	0	0	0	0	0	0	1	0	2	0	1	0	0	0	0	0	0	1
UI-R-C0-jr-d-10-0-UI	Transcribed locus		Unknown	3	ENSRNOG00000001250	0	0	0	0	1	0	0	0	0	0	0	0	0	0	0	0	0	1	0	1	1	1
UI-R-AC1-xn-f-09-0-UI	Procollagen-lysine, 2-oxoglutarate 5-dioxygenase 3	Plod3	Metabolism	3	ENSRNOG00000001417	0	0	0	1	0	0	0	0	1	1	0	0	0	1	0	0	0	0	0	0	1	1
UI-R-E1-fw-h-05-0-UI	SUMO/sentrin specific protease 2	Senp2	Translation/protein processing	3	ENSRNOG00000001773	0	0	0	0	0	0	2	1	0	0	0	0	0	0	0	0	0	0	1	1	0	1
UI-R-A1-dy-g-01-0-UI	Mitogen activated protein kinase 1	Mapk1	Signaling	3	ENSRNOG00000001849	1	0	0	0	1	0	0	0	0	0	0	0	0	0	0	2	0	0	0	0	1	1
UI-R-A0-am-e-11-0-UI	Protein phosphatase 2a, catalytic subunit, alpha isoform	Ppp2ca	Signaling	3	ENSRNOG00000001893	0	0	0	0	0	0	0	0	0	0	0	1	0	0	0	0	0	0	0	0	0	0
UI-R-DE0-cad-a-06-0-UI	Protein Tyr phosphatase	Ptp	Translation/protein processing	3	ENSRNOG00000002061	0	0	0	0	0	0	0	0	1	0	0	0	0	0	0	0	0	0	0	0	1	2
UI-R-BO1-asq-a-08-0-UI	Cd200 antigen	Cd200	Stress/immune response	3	ENSRNOG00000002141	0	0	0	0	1	0	0	0	0	0	0	0	0	1	0	0	0	1	1	2	2	0
UI-R-C0-gt-d-10-0-UI	Proteoglycan 4, (megakaryocyte stimulating factor, articular superficial zone protein, camptodactyly, arthropathy, coxa vara, pericarditis syndrome) (predicted)	Prg4	Cell cycle/proliferation	3	ENSRNOG00000002385	0	0	0	0	0	0	0	0	0	0	0	0	0	0	0	0	0	0	0	0	1	0
UI-R-CV0-brj-e-09-0-UI	Phosducin	Pdc	Signaling	3	ENSRNOG00000002517	0	1	0	0	0	0	0	0	0	0	0	1	0	0	0	2	0	1	0	1	0	0
UI-R-CT0-bty-e-10-0-UI	mahogunin, ring finger 1	Mgrn1	Translation/protein processing	3	ENSRNOG00000003234	0	0	0	0	0	0	0	0	0	0	0	0	0	0	1	2	0	1	0	0	0	2
UI-R-CT0s-cas-d-03-0-UI	Pre-mRNA processing factor 8	Prpf8	Transcription	3	ENSRNOG00000003495	0	0	0	0	0	0	0	0	0	0	0	0	0	0	1	0	0	0	0	1	0	1
UI-R-BJ0p-afp-b-01-0-UI	Flavin containing monooxygenase 2	Fmo2	Stress/immune response	3	ENSRNOG00000003510	0	0	0	1	0	0	0	0	1	0	0	0	0	0	0	2	0	0	0	1	0	1
UI-R-CM0-bjo-f-01-0-UI	Tubulin, alpha 4	Tuba4	Cell structure/cytoskeleton	3	ENSRNOG00000003597	0	0	0	0	0	1	2	0	0	1	1	0	0	0	0	0	1	0	0	0	0	0
UI-R-BJ1-avu-d-10-0-UI	PLU1	Plu1	Transcription	3	ENSRNOG00000004433	0	0	0	0	0	0	0	1	0	0	0	1	0	0	0	2	2	0	0	0	0	0
UI-R-E0-di-g-05-0-UI	ADP-ribosylation factor 6	Arf6	Transport/trafficking	3	ENSRNOG00000004791	0	0	0	0	0	0	0	0	0	0	0	0	0	0	0	0	1	0	0	1	0	0
UI-R-G0-uu-g-11-0-UI	DNA polymerase epsilon subunit 3	Pole3	Cell cycle/proliferation	3	ENSRNOG00000004843	0	0	1	0	0	0	0	0	0	0	0	0	0	0	0	2	0	0	1	0	1	0
UI-R-A1-ej-e-10-0-UI	SMC6 structural maintenance of chromosomes 6-like 1	Smc6l1	Transcription	3	ENSRNOG00000004908	0	0	1	0	0	0	0	0	0	0	0	0	0	3	0	0	0	1	1	2	1	0
UI-R-A0-am-e-11-0-UI	Protein phosphatase 2a, catalytic subunit, alpha isoform	Ppp2ca	Signaling	3	ENSRNOG00000005389	0	0	0	0	0	1	2	0	0	0	0	0	0	0	0	0	0	0	1	0	1	0
UI-R-AG0-xa-f-04-0-UI	LIM and cysteine-rich domains 1	Lmcd1	Transcription	3	ENSRNOG00000005690	0	0	1	0	0	0	1	0	0	0	0	0	0	0	0	0	0	0	0	0	3	0
UI-R-E1-gq-e-05-0-UI	UTP20, small subunit (SSU) processome component, homolog	Utp20	Cell cycle/proliferation	3	ENSRNOG00000005823	0	0	0	0	0	0	0	0	1	0	0	1	0	1	0	0	0	0	0	1	0	0
UI-R-A1-et-e-07-0-UI	Spondin 2, extracellular matrix protein	Spon2	Cell structure/cytoskeleton	3	ENSRNOG00000006033	1	0	0	0	0	1	0	0	0	1	1	0	1	0	0	0	0	0	0	0	0	1
UI-R-BJ0p-afd-c-01-0-UI	Dynein, cytoplasmic, heavy chain 1	Dync1h1	Transport/trafficking	3	ENSRNOG00000006178	0	0	0	0	0	0	0	0	0	0	0	0	0	0	0	0	0	0	1	0	0	1
UI-R-E1-fd-g-01-0-UI	Homeo box A5	Hoxa5	Transcription	3	ENSRNOG00000006466	0	0	0	0	0	0	0	0	0	0	1	0	1	0	1	0	0	0	1	0	1	2
UI-R-AC0-yp-c-07-0-UI	Vezatin, adherens junctions transmembrane protein	Vezt	Cell structure/cytoskeleton	3	ENSRNOG00000006514	0	0	0	0	0	0	0	0	0	0	0	0	0	0	0	2	0	0	1	3	1	0
UI-R-E1-fd-g-01-0-UI	Homeo box A5	Hoxa5	Transcription	3	ENSRNOG00000006544	0	0	0	0	0	0	0	0	0	1	0	0	0	0	0	2	0	0	0	0	1	1
UI-R-CX0-bxc-c-12-0-UI	NHP2-like protein 1 (High mobility group-like nuclear protein 2 homolog 1)	Nhp2l1	Cell cycle/proliferation	3	ENSRNOG00000006762	0	0	0	0	0	1	2	1	0	0	0	0	0	0	2	0	0	0	0	0	1	0
UI-R-C0-ip-d-02-0-UI	DNA-damage inducible transcript 3	Ddit3	Transcription	3	ENSRNOG00000006789	0	0	0	1	0	0	0	0	0	0	0	0	0	1	2	0	0	0	1	1	0	0
UI-R-DK0-cde-h-12-0-UI	Lysosomal-associated protein transmembrane 4A	Laptm4a	Transport/trafficking	3	ENSRNOG00000006865	0	1	0	0	1	0	0	0	0	1	1	1	0	2	0	4	0	0	0	0	1	0
UI-R-A1-dw-h-05-0-UI	Transcribed locus	RGD1305861	Cell death	3	ENSRNOG00000006929	0	0	0	0	0	0	0	0	0	0	0	0	0	0	0	2	1	0	0	0	0	1
UI-R-E0-bo-d-10-0-UI	Complement component 1, q subcomponent binding protein	C1QBP	Stress/immune response	3	ENSRNOG00000006949	0	0	0	0	0	0	0	0	0	0	0	0	0	0	0	2	1	0	0	1	0	0
UI-R-E1-fs-h-04-0-UI	Adhesion regulating molecule 1	Adrm1	Cell structure/cytoskeleton	3	ENSRNOG00000006991	0	1	0	0	0	0	0	1	0	0	0	0	0	0	0	0	0	1	0	0	2	0
UI-R-C0-hv-b-10-0-UI	Ras and Rab interactor 3	Rin3	Transport/trafficking	3	ENSRNOG00000007062	0	0	0	0	0	0	0	0	0	0	0	0	0	0	0	0	0	0	0	0	1	1
UI-R-AF1-aat-a-12-0-UI	EBNA1 binding protein 2	Ebna1bp2	Cell structure/cytoskeleton	3	ENSRNOG00000007087	0	0	0	0	0	0	0	0	0	0	1	0	0	1	0	2	1	0	1	1	0	0
UI-R-A0-ad-e-03-0-UI	Inositol 1,4,5-triphosphate receptor 1	Itpr1	Signaling	3	ENSRNOG00000007104	0	0	0	1	0	0	0	0	0	0	0	1	1	0	1	0	0	0	1	0	2	3
UI-R-C0-hb-g-10-0-UI	Septin 4	Sept4	Cell structure/cytoskeleton	3	ENSRNOG00000007367	0	0	0	0	0	0	0	0	0	0	0	0	0	0	0	0	0	0	0	0	0	2
UI-R-CW0-bwo-a-06-0-UI	Angiotensin 1 converting enzyme	Ace	Signaling	3	ENSRNOG00000007467	0	0	0	0	0	0	0	0	0	0	0	0	1	0	1	2	0	0	1	0	2	1
UI-R-BT1-akb-c-03-0-UI	Neurofibromatosis 2	Nf2	Cell cycle/proliferation	3	ENSRNOG00000007948	0	0	0	0	0	0	0	0	0	0	0	0	0	0	0	2	2	0	0	0	1	1
UI-R-A0-be-e-04-0-UI	Tyrosine 3-monooxygenase/tryptophan 5-monooxygenase activation protein, zeta polypeptide	Ywhaz	Transport/trafficking	3	ENSRNOG00000008195	0	0	0	0	0	0	1	0	1	0	0	0	0	0	0	0	0	0	0	0	1	0
UI-R-C1-jz-b-04-0-UI	Cortactin binding protein 2	Cttnbp2	Cell structure/cytoskeleton	3	ENSRNOG00000008440	0	0	0	0	0	0	0	0	0	0	0	0	1	0	1	0	0	1	0	0	1	0
UI-R-A0-ax-e-06-0-UI	Islet cell autoantigen 1	Ica1	Signaling	3	ENSRNOG00000008628	0	0	0	0	0	0	0	0	0	0	0	0	1	0	0	0	0	0	0	1	2	0
UI-R-C1-kr-c-03-0-UI	COP9 (constitutive photomorphogenic) homolog, subunit 2	Cops2	Cell differentiation	3	ENSRNOG00000008744	0	0	1	0	0	0	0	0	0	0	0	0	0	0	0	0	0	0	0	0	1	0
UI-R-BJ0p-aga-g-09-0-UI	Solute carrier family 6 (neurotransmitter transporter, taurine), member 6	Slc6a6	Transport/trafficking	3	ENSRNOG00000009019	0	0	0	0	0	0	0	0	0	0	0	0	0	0	0	2	0	1	0	0	0	0
UI-R-BJ1-avq-d-05-0-UI	GRIP1 associated protein 1	Gripap1	Signaling	3	ENSRNOG00000009071	0	0	1	0	0	0	0	0	0	0	0	1	0	1	0	0	0	1	0	2	1	0
UI-R-CV1-bsg-c-03-0-UI	Cytochrome P450, 4a12	Cyp4a12	Stress/immune response	3	ENSRNOG00000009122	0	0	0	0	0	0	0	0	0	0	0	1	0	0	0	0	0	0	3	0	0	1
UI-R-CA0-baz-d-02-0-UI	Hepatocyte growth factor activator	Hgfac	Signaling	3	ENSRNOG00000009572	0	0	0	0	0	0	0	0	0	1	0	0	0	0	0	0	0	0	1	1	0	0
UI-R-DK0-cfk-e-10-0-UI	Transcribed locus	RGD1564778	Unknown	3	ENSRNOG00000009643	0	0	0	0	0	1	0	0	0	0	0	0	0	1	0	0	0	0	0	0	0	0
UI-R-CA1-bix-h-09-0-UI	Numb gene homolog	Numb	Cell differentiation	3	ENSRNOG00000009653	0	0	0	0	0	0	0	0	1	0	1	0	0	0	1	0	0	0	0	0	0	0
UI-R-AC0-yl-g-05-0-UI	Potassium voltage-gated channel, subfamily H (eag-related), member 2	Kcnh2	Transport/trafficking	3	ENSRNOG00000009872	0	0	0	0	0	0	0	0	0	0	0	0	0	0	0	0	0	0	0	0	1	4
UI-R-E1-fs-h-04-0-UI	Adhesion regulating molecule 1	Adrm1	Cell structure/cytoskeleton	3	ENSRNOG00000010625	0	0	0	1	0	0	0	0	0	0	0	0	0	0	0	0	0	0	1	0	0	0
UI-R-DK0-cfo-d-07-0-UI	Polycystic kidney disease 1 homolog	Pkd1	Signaling	3	ENSRNOG00000010771	0	0	1	0	0	0	0	0	1	0	0	0	0	0	0	0	1	1	1	0	2	1
UI-R-CA0-bao-c-05-0-UI	Gamma-aminobutyric acid A receptor, alpha 5	Gabra5	Signaling	3	ENSRNOG00000010803	0	0	0	0	0	0	0	0	0	0	0	0	0	0	0	2	0	0	0	1	1	0
UI-R-BO0-ahn-f-05-0-UI	Ubiquitin specific protease 33	Usp33	Translation/protein processing	3	ENSRNOG00000011294	0	0	0	0	0	1	0	0	1	0	0	0	0	0	0	2	0	0	1	0	0	1
UI-R-CV2-cii-c-12-0-UI	Proteasome subunit, beta type 2	Psmb2	Translation/protein processing	3	ENSRNOG00000011296	0	1	0	0	0	0	0	1	1	0	0	0	0	0	0	0	0	0	0	1	1	3
UI-R-E1-fs-h-06-0-UI	Transcribed locus	RGD1310953	Unknown	3	ENSRNOG00000011463	0	0	1	0	0	1	2	0	0	0	0	0	0	1	1	4	1	0	0	0	2	0
UI-R-A0-bf-e-05-0-UI	Calponin 3, acidic	Cnn3	Cell structure/cytoskeleton	3	ENSRNOG00000011559	1	0	0	0	0	0	0	0	0	0	0	0	1	1	1	0	0	0	0	3	0	3
UI-R-C0-hc-d-11-0-UI	Complement component 1, s subcomponent	C1s	Cell differentiation	3	ENSRNOG00000011971	0	0	0	0	0	0	0	0	0	0	0	0	0	1	1	0	2	0	0	0	0	0
UI-R-E1-fl-c-08-0-UI	Spleen tyrosine kinase	Syk	Signaling	3	ENSRNOG00000012160	0	0	0	0	0	0	0	0	0	0	0	0	0	0	0	2	0	1	2	0	0	0
UI-R-CA0-axf-h-03-0-UI	Lipid phosphate phosphatase-related protein type 2	Lppr2	Metabolism	3	ENSRNOG00000012164	0	0	0	0	1	0	0	0	0	0	0	0	1	0	0	0	1	1	0	0	0	2
UI-R-BO0-agn-d-05-0-UI	RIO kinase 2	Riok2	Transcription	3	ENSRNOG00000012692	1	0	0	0	0	0	0	0	0	0	1	0	0	1	0	0	1	0	0	0	0	1
UI-R-BO1-apu-f-03-0-UI	Sparc/osteonectin, cwcv and kazal-like domains proteoglycan 1	Spock1	Cell structure/cytoskeleton	3	ENSRNOG00000012747	0	0	0	0	0	0	0	0	0	0	1	0	0	0	0	0	0	0	0	0	0	0
UI-R-E0-cx-g-12-0-UI	NAD(P)H dehydrogenase, quinone 1	Nqo1	Stress/immune response	3	ENSRNOG00000012772	0	0	0	0	0	0	0	0	0	1	0	0	0	0	0	0	0	1	1	1	0	2
UI-R-AB1-yy-b-08-0-UI	PDZ domain containing 3	Pdzk3	Cell structure/cytoskeleton	3	ENSRNOG00000013140	0	0	0	0	0	0	0	0	0	0	0	0	0	0	0	0	1	0	0	0	1	1
UI-R-CW0-bwm-a-09-0-UI	Phosducin-like 3	Pdcl3	Signaling	3	ENSRNOG00000013286	0	0	0	0	0	1	2	0	1	0	0	0	0	0	0	0	0	0	0	1	1	1
UI-R-BJ1-avb-f-12-0-UI	Forkhead box O1A	Foxo1a	Transcription	3	ENSRNOG00000013397	0	0	1	0	0	0	0	0	0	0	0	0	0	0	0	0	0	0	0	1	2	0
UI-R-AD1-zr-g-09-0-UI	Cofactor required for Sp1 transcriptional activation, subunit 3	Crsp3	Transcription	3	ENSRNOG00000013422	0	0	0	0	1	0	2	0	0	1	0	0	0	1	0	0	0	0	1	0	0	1
UI-R-C1-lj-g-12-0-UI	Protein phosphatase 4, regulatory subunit 1	Ppp4r1	Signaling	3	ENSRNOG00000013733	0	0	0	0	0	0	0	0	0	0	0	0	0	0	0	0	0	1	0	0	0	0
UI-R-CV2-cgy-a-07-0-UI	Rho GTPase activating protein 17	Arhgap17	Cell structure/cytoskeleton	3	ENSRNOG00000013836	0	0	0	0	0	1	0	0	0	0	2	0	0	1	0	0	1	0	0	0	0	3
UI-R-BS1-aza-b-08-0-UI	Mitochondrial intermediate peptidase	Mipep	Metabolism	3	ENSRNOG00000013876	0	0	0	0	0	0	0	0	0	0	0	1	0	0	0	2	0	0	0	0	0	1
UI-R-BJ2-bpj-e-02-0-UI	Translocase of outer mitochondrial membrane 22 homolog	Tomm22	Transport/trafficking	3	ENSRNOG00000014058	0	0	1	0	0	0	0	0	0	0	1	0	0	0	0	0	0	0	0	0	0	0
UI-R-A0-bc-c-10-0-UI	Cathepsin H	Ctsh	Translation/protein processing	3	ENSRNOG00000014064	0	0	0	0	0	0	0	0	0	0	0	1	0	0	0	2	0	0	0	0	0	0
UI-R-AB0-vr-e-01-0-UI	Dynactin 3	Dctn3	Cell structure/cytoskeleton	3	ENSRNOG00000014208	0	0	0	0	0	0	0	0	0	0	0	0	1	0	0	0	0	0	1	2	0	2
UI-R-DN0-civ-i-01-0-UI	Keratin complex 1, acidic, gene 19	Krt1-19	Cell structure/cytoskeleton	3	ENSRNOG00000014233	0	0	0	0	0	0	0	0	0	0	0	0	0	1	0	0	0	0	2	1	1	0
UI-R-BJ1-avu-g-12-0-UI	Annexin A5	Anxa5	Cell death	3	ENSRNOG00000014453	0	0	0	0	0	0	0	0	0	0	0	0	0	0	0	0	0	0	0	0	1	2
UI-R-CA0-axf-b-03-0-UI	Polyamine modulated factor 1 binding protein 1	Pmfbp1	Cell structure/cytoskeleton	3	ENSRNOG00000014505	0	0	0	0	1	0	0	0	0	0	0	0	1	0	0	0	0	0	1	1	1	3
UI-R-CS0-btv-f-09-0-UI	Heat shock protein 1	Hspd1	Stress/immune response	3	ENSRNOG00000014525	0	0	0	0	0	0	0	0	0	0	0	0	1	1	0	0	0	0	0	4	0	0
UI-R-BJ1-atp-b-04-0-UI	Anti-Mullerian hormone type 2 receptor	Amhr2	Signaling	3	ENSRNOG00000014850	0	0	0	0	0	0	0	0	0	0	0	0	0	0	0	0	0	3	0	0	0	0
UI-R-DK0-cft-c-12-0-UI	Non-catalytic region of tyrosine kinase adaptor protein 1	Nck1	Signaling	3	ENSRNOG00000014917	0	0	0	0	0	0	0	0	0	0	0	0	0	0	0	0	0	0	0	1	0	0
UI-R-G0-uu-g-11-0-UI	DNA polymerase epsilon subunit 3	Pole3	Cell cycle/proliferation	3	ENSRNOG00000015392	0	0	0	0	0	0	0	0	0	0	0	0	0	1	1	0	0	0	0	0	0	1
UI-R-CV1-bta-c-01-0-UI	Transcribed locus	RGD1562884	Unknown	3	ENSRNOG00000015630	0	0	0	0	0	0	0	0	0	0	1	0	0	0	0	0	0	1	0	0	0	0
UI-R-CA1-biq-e-07-0-UI	Cold inducible RNA binding protein	Cirbp	Stress/immune response	3	ENSRNOG00000015999	0	0	0	0	0	0	0	0	0	0	1	1	0	0	0	0	0	0	0	0	0	1
UI-R-C0-ib-d-01-0-UI	Eukaryotic translation elongation factor 1 epsilon 1	Eef1e1	Translation/protein processing	3	ENSRNOG00000016390	0	0	0	0	1	0	0	0	0	1	0	0	1	1	1	0	0	0	0	0	0	0
UI-R-Y0-ux-e-06-0-UI	Tyrosinase (albino coat color)	Tyr	Metabolism	3	ENSRNOG00000016421	0	0	0	0	0	0	0	0	0	0	0	0	0	1	0	0	0	0	0	1	0	1
UI-R-CW0s-ccc-e-03-0-UI	Transcribed locus	RGD1306660	Unknown	3	ENSRNOG00000016619	0	0	0	0	0	0	0	0	0	0	0	0	0	0	0	0	0	0	1	0	0	0
UI-R-C0-ji-c-12-0-UI	Scm-like with four mbt domains 1	Sfmbt1	Transcription	3	ENSRNOG00000016645	0	0	0	0	0	0	0	0	0	0	0	0	0	1	0	2	0	0	1	0	0	0
UI-R-Y0-ve-f-03-0-UI	neuronal guanine nucleotide exchange factor	Ngef	Cell differentiation	3	ENSRNOG00000016653	0	0	0	0	0	0	0	0	1	1	0	0	0	0	0	0	0	1	0	1	0	4
UI-R-CX0-bws-e-04-0-UI	Prolactin-like protein N	Prlpn	Signaling	3	ENSRNOG00000016742	0	0	0	0	0	0	0	0	0	0	0	0	0	0	1	0	0	0	1	1	0	1
UI-R-A0-ar-c-12-0-UI	COP9 (constitutive photomorphogenic) homolog, subunit 7a	Cops7a	Cell differentiation	3	ENSRNOG00000016778	0	0	1	0	1	0	0	0	0	0	0	0	0	1	1	0	2	2	0	0	0	0
UI-R-A0-az-a-09-0-UI	Ornithine aminotransferase	Oat	Metabolism	3	ENSRNOG00000016807	0	0	0	0	0	0	0	0	0	0	0	0	0	0	0	0	1	0	0	0	0	0
UI-R-A0-ak-a-09-0-UI	Solute carrier family 2 (facilitated glucose transporter), member 4	Slc2a4	Transport/trafficking	3	ENSRNOG00000017226	0	0	0	0	0	0	0	1	0	0	0	0	0	1	0	0	1	1	0	0	0	0
UI-R-A0-ax-a-04-0-UI	Small membrane protein 1	Smp1	Cell structure/cytoskeleton	3	ENSRNOG00000017279	0	0	0	0	0	0	0	0	1	0	0	1	0	0	0	0	0	1	0	1	0	0
UI-R-E0-by-b-02-0-UI	Matrix metalloproteinase 23	Mmp23	Transport/trafficking	3	ENSRNOG00000017477	0	0	0	1	0	0	0	0	0	1	0	0	0	0	0	4	0	0	0	0	0	0
UI-R-BJ2-bpu-e-02-0-UI	Transcribed locus	RGD1309651	Unknown	3	ENSRNOG00000017646	0	0	0	0	1	0	0	1	0	0	0	0	0	0	0	0	0	1	0	0	2	0
UI-R-C0-ix-a-10-0-UI	NAD(P)H dehydrogenase, quinone 2	Nqo2	Stress/immune response	3	ENSRNOG00000017820	0	0	0	0	0	0	0	0	0	0	0	0	0	0	0	2	0	1	0	1	1	2
UI-R-C1-lj-e-02-0-UI	Ring finger protein 141	rnf141	Transcription	3	ENSRNOG00000017900	0	0	0	0	1	0	0	0	0	0	0	0	1	1	2	2	1	0	0	1	1	2
UI-R-AF1-aaw-g-09-0-UI	Transcribed locus	LOC290635	Unknown	3	ENSRNOG00000017949	0	0	0	0	0	0	0	0	0	0	0	0	0	0	0	0	0	0	1	1	0	2
UI-R-BJ2-boo-e-08-0-UI	Septin 2	Sept2	Cell structure/cytoskeleton	3	ENSRNOG00000017952	0	0	0	0	0	0	0	1	0	0	0	0	0	1	2	0	0	0	0	1	0	2
UI-R-A0-aw-a-04-0-UI	Transcribed locus	LOC497835	Unknown	3	ENSRNOG00000018047	0	0	0	0	0	0	0	0	0	1	0	0	0	0	0	0	0	0	0	0	1	0
UI-R-BT1-akf-b-02-0-UI	Transcribed locus	RGD1311409	Unknown	3	ENSRNOG00000018090	0	0	0	0	0	0	0	0	0	1	1	0	0	1	0	0	0	0	0	0	0	2
UI-R-G0-uq-d-01-0-UI	Thiamine triphosphatase	Thtpa	Metabolism	3	ENSRNOG00000018105	0	0	0	0	0	0	0	0	0	1	0	0	1	0	0	2	0	0	0	0	1	0
UI-R-C0-gr-b-07-0-UI	Guanine deaminase	Gda	Metabolism	3	ENSRNOG00000018282	0	0	0	0	0	0	0	0	0	0	0	0	0	0	0	0	0	0	0	2	1	4
UI-R-BJ1-awf-f-04-0-UI	HesB protein	HesB	Stress/immune response	3	ENSRNOG00000018343	0	1	1	0	0	1	1	0	0	0	0	0	0	1	0	0	0	0	0	0	0	1
UI-R-DK0-ceu-d-05-0-UI	Gamma-glutamyltransferase-like 3	Ggtl3	Metabolism	3	ENSRNOG00000018441	0	0	0	0	0	0	0	0	0	0	0	0	0	0	0	0	0	0	1	0	0	2
UI-R-DE0-cab-d-01-0-UI	tripartite motif-containing 27	Trim27	Transcription	3	ENSRNOG00000018622	0	0	0	1	1	0	0	0	0	0	0	0	0	1	0	0	0	1	0	2	0	0
UI-R-BJ1-avq-f-06-0-UI	translation factor sui1 homolog	Sui1	Translation/protein processing	3	ENSRNOG00000018848	1	1	1	0	0	0	0	0	0	0	0	1	0	3	0	0	0	0	0	1	0	0
UI-R-C2-nc-d-07-0-UI	GH3 domain containing	Ghdc	Signaling	3	ENSRNOG00000018906	0	0	0	0	0	0	0	0	0	0	0	1	1	0	0	0	1	0	0	1	1	1
UI-R-DK0-ced-g-02-0-UI	Transcribed locus	RGD1310609	Unknown	3	ENSRNOG00000019245	0	0	0	0	0	0	0	0	0	0	0	0	0	0	0	0	1	0	0	1	0	1
UI-R-C0-id-b-07-0-UI	Dynactin 4	Dctn4	Cell structure/cytoskeleton	3	ENSRNOG00000019298	0	0	0	0	0	0	0	0	0	0	0	0	0	0	0	0	0	1	1	2	2	2
UI-R-E1-fa-h-02-0-UI	Delta-like 3	Dll3	Cell differentiation	3	ENSRNOG00000019338	0	0	0	0	0	0	0	0	0	0	0	0	0	0	0	0	0	2	0	0	0	1
UI-R-CV1-bvo-d-11-0-UI	Dystroglycan 1	Dag1	Cell structure/cytoskeleton	3	ENSRNOG00000019400	0	0	0	0	0	0	0	0	0	1	0	0	0	0	0	0	0	1	1	0	0	0
UI-R-C0-gs-g-08-0-UI	Centaurin, delta 2	Centd2	Cell structure/cytoskeleton	3	ENSRNOG00000019555	0	0	0	0	0	0	0	0	0	0	0	0	0	0	0	0	0	0	0	0	0	5
UI-R-E1-fp-f-05-0-UI	RNA binding motif protein 14	Rbm14	Transcription	3	ENSRNOG00000019669	0	0	0	1	0	0	0	0	1	0	1	0	1	0	0	0	1	0	2	0	2	0
UI-R-Y0-acj-a-02-0-UI	Transcribed locus	RGD1311534	Unknown	3	ENSRNOG00000019760	0	0	1	1	0	0	0	0	0	0	0	0	0	0	0	2	0	0	0	0	1	0
UI-R-BT0-pw-g-09-0-UI	Polyadenylate-binding protein-interacting protein 2	Paip2	Translation/protein processing	3	ENSRNOG00000019934	0	0	0	0	0	0	0	0	0	0	0	0	1	0	0	0	1	1	0	0	1	1
UI-R-AB1-yy-h-08-0-UI	Transcribed locus	RGD1311634	Unknown	3	ENSRNOG00000019936	0	0	0	0	0	0	0	0	0	0	0	0	0	0	0	0	1	0	0	0	1	1
UI-R-DK0-cfx-c-06-0-UI	Transcribed locus	LOC382585	Unknown	3	ENSRNOG00000019953	0	1	0	0	0	0	0	0	1	0	0	0	0	0	0	0	0	0	0	1	0	1
UI-R-BJ1-atz-f-01-0-UI	Arsenic (+3 oxidation state) methyltransferase	As3mt	Stress/immune response	3	ENSRNOG00000020081	0	0	0	0	0	0	0	0	0	0	0	0	0	1	0	0	0	0	0	2	0	0
UI-R-DE0-cah-c-09-0-UI	Breast cancer metastasis-suppressor 1	Brms1	Cell cycle/proliferation	3	ENSRNOG00000020117	0	0	0	0	0	1	0	0	0	0	0	0	1	0	0	0	1	0	0	0	0	0
UI-R-CA1-bcn-e-09-0-UI	Solute carrier family 4, member 3	Slc4a3	Transport/trafficking	3	ENSRNOG00000020138	1	0	0	0	1	0	0	0	0	0	0	0	0	0	0	0	0	0	0	0	0	2
UI-R-BJ1-avd-h-04-0-UI	Small optic lobes homolog	Solh	Transcription	3	ENSRNOG00000020239	0	0	0	1	0	0	0	0	0	0	0	0	0	0	0	0	0	0	0	0	0	2
UI-R-BJ1-azp-d-01-0-UI	Ras homolog gene family, member G	RhoG	Cell structure/cytoskeleton	3	ENSRNOG00000020393	0	0	0	0	0	0	0	0	0	0	0	0	0	0	1	0	0	1	0	0	0	0
UI-R-BJ1-aws-a-12-0-UI	Microtubule-associated protein 4	Map4	Cell structure/cytoskeleton	3	ENSRNOG00000020748	0	0	0	0	0	0	0	1	0	0	0	1	1	0	0	2	0	0	1	1	0	2
UI-R-AD1-zo-e-05-0-UI	Latent transforming growth factor beta binding protein 3	Ltbp3	Signaling	3	ENSRNOG00000020813	0	0	0	1	0	0	0	0	0	1	0	0	1	0	0	0	1	0	0	0	1	1
UI-R-BJ1-avq-a-02-0-UI	Mixed lineage leukemia gene homolog 2 protein	Mll2	Transcription	3	ENSRNOG00000020961	0	0	0	0	0	0	0	1	0	0	0	0	0	1	0	0	0	0	0	0	1	2
UI-R-DD0-caa-e-10-0-UI	Extracellular matrix protein 1	Ecm1	Signaling	3	ENSRNOG00000021166	0	0	0	0	0	2	0	1	0	0	0	0	0	0	0	0	0	0	1	0	0	0
UI-R-E1-fv-e-01-0-UI	solute carrier family 22 (organic cation transporter), member 18 (Tumor suppressing subtransferable candidate 5)	Slc22a18 (Tssc5)	Transport/trafficking	3	ENSRNOG00000021175	0	1	0	0	0	0	0	0	0	0	1	0	0	0	0	0	0	0	1	2	1	0
UI-R-BJ0p-afd-c-01-0-UI	Dynein, cytoplasmic, heavy chain 1	Dync1h1	Transport/trafficking	3	ENSRNOG00000022049	0	0	0	0	0	0	0	0	0	0	0	0	0	0	0	2	0	0	0	0	0	0
UI-R-CY0-bxt-b-10-0-UI	Adiponutrin	Adpn	Metabolism	3	ENSRNOG00000022268	1	0	0	0	0	1	2	0	0	0	1	0	0	0	0	0	0	0	0	1	0	3
UI-R-A0-ao-e-04-0-UI	Diacylglycerol kinase, beta	Dgkb	Signaling	3	ENSRNOG00000022885	0	1	0	0	0	0	0	0	0	0	1	0	0	0	0	0	0	0	0	0	0	2
UI-R-BO0-ahp-a-02-0-UI	Transcribed locus	RGD1564982	Unknown	3	ENSRNOG00000023411	0	0	0	0	0	0	2	0	0	0	0	1	0	0	0	0	0	0	1	0	0	0
UI-R-A0-ad-e-03-0-UI	Inositol 1,4,5-triphosphate receptor 1	Itpr1	Signaling	3	ENSRNOG00000023661	0	1	0	0	0	0	0	0	1	0	0	1	0	0	0	0	0	0	0	0	0	0
UI-R-BS1-ays-a-03-0-UI	Ischemia related factor vof-16	Vof16	Stress/immune response	3	ENSRNOG00000024378	0	0	0	1	1	0	0	0	0	0	0	0	0	0	0	2	0	0	1	2	0	1
UI-R-A0-ax-a-03-0-UI	Transcribed locus	RGD1305440	Unknown	3	ENSRNOG00000025804	0	0	0	0	1	0	0	0	0	0	0	0	0	0	1	0	0	0	0	2	1	0
UI-R-A1-eq-a-09-0-UI	Heterogeneous nuclear ribonucleoproteins methyltransferase-like 2 (S. cerevisiae)	Hrmt1l2	Translation/protein processing	3	ENSRNOG00000026109	0	0	0	0	1	0	0	0	0	0	0	0	0	0	0	0	0	1	0	0	2	4
UI-R-E1-fb-f-11-0-UI	Transcribed locus	RGD1309735	Unknown	3	ENSRNOG00000027028	0	0	0	0	0	1	0	0	0	0	0	0	0	1	0	0	1	1	1	1	1	1
UI-R-E1-fd-g-01-0-UI	Homeo box A5	Hoxa5	Transcription	3	ENSRNOG00000027365	0	0	0	0	0	0	0	0	0	0	0	0	0	1	0	0	0	0	0	1	0	1
UI-R-BJ2-bpy-a-11-0-UI	zinc finger protein 324	Zfp324	Transcription	3	ENSRNOG00000027436	0	0	0	0	0	0	0	0	0	1	0	0	0	1	1	2	0	1	0	1	2	2
UI-R-AF0-yd-e-05-0-UI	Transcribed locus	RGD1561311	Unknown	3	ENSRNOG00000027453	0	0	0	0	0	0	0	0	0	0	0	0	0	1	0	0	0	0	0	1	0	0
UI-R-BO0-aho-e-07-0-UI	Transient receptor potential cation channel, subfamily M, member 3	Trpm3	Transport/trafficking	3	ENSRNOG00000027770	0	0	0	0	0	0	0	0	0	0	0	0	0	0	1	0	0	1	0	1	2	0
UI-R-A1-eu-e-06-0-UI	Transcribed locus	RGD1309156	Unknown	3	ENSRNOG00000028247	0	0	1	0	0	0	0	0	0	0	0	0	0	0	0	0	0	0	0	0	1	1
UI-R-BS1-ayr-d-02-0-UI	Disabled homolog 2	Dab2	Cell differentiation	3	ENSRNOG00000028930	0	0	0	0	0	0	0	0	0	0	0	0	0	0	1	0	0	0	0	0	0	5
UI-R-BJ1-ata-h-09-0-UI	Zinc finger protein 180	Zfp180	Transcription	3	ENSRNOG00000029336	0	0	0	0	1	0	0	0	1	1	0	0	0	0	0	0	1	0	0	1	0	3
UI-R-DK0-cfz-c-01-0-UI	CDC-like kinase 3	Clk3	Signaling	3	ENSRNOG00000030126	0	0	1	0	0	0	0	1	2	0	0	0	0	0	0	0	0	0	0	0	0	0
UI-R-CS0-btu-d-05-0-UI	G protein-coupled receptor 83	Gpr83	Signaling	3	ENSRNOG00000030318	0	0	0	0	0	0	0	0	0	0	0	0	0	0	0	0	0	0	0	0	2	2
UI-R-C0-ip-d-02-0-UI	DNA-damage inducible transcript 3	Ddit3	Transcription	3	ENSRNOG00000030334	0	0	0	0	0	0	0	0	1	0	0	0	0	1	0	0	0	2	0	0	1	0
UI-R-BJ0p-afm-c-10-0-UI	Ribosomal protein, large P2	Rplp2	Translation/protein processing	3	ENSRNOG00000031177	0	0	1	0	0	0	0	0	0	0	0	0	0	0	1	0	0	1	0	4	1	0
UI-R-CX0s-ccs-b-11-0-UI	Transcribed locus	RGD1304694	Unknown	3	ENSRNOG00000031269	0	0	0	0	1	0	0	0	0	0	0	0	0	0	0	0	0	0	0	0	0	0
UI-R-CT0-bvn-d-09-0-UI	ADP-ribosylation factor 3	Arf3	Transport/trafficking	3	ENSRNOG00000033155	0	0	0	1	1	0	0	0	0	0	0	0	0	0	0	2	1	0	2	0	0	1
UI-R-DK0-cfg-d-01-0-UI	BCoR protein (BCL-6 corepressor)	Broc	Transcription	3	ENSRNOG00000034240	0	0	0	1	0	0	0	0	0	1	0	0	0	0	0	0	0	0	0	0	0	2
UI-R-A0-az-h-11-0-UI	Argininosuccinate lyase	Asl	Metabolism	4	ENSRNOG00000000903	0	0	0	0	0	0	0	0	0	1	0	0	0	0	0	0	0	0	0	1	2	1
UI-R-BT1-ajw-f-11-0-UI	A disintegrin-like and metalloprotease (reprolysin type) with thrombospondin type 1 motif, 1	Adamts1	Cell cycle/proliferation	4	ENSRNOG00000001607	0	0	0	0	0	0	0	0	0	0	0	1	0	1	0	0	0	1	2	1	0	2
UI-R-A0-az-e-09-0-UI	Beta galactoside alpha 2,6 sialyltransferase 1	St6gal1	Translation/protein processing	4	ENSRNOG00000001823	0	0	0	0	1	0	0	0	0	0	0	0	0	0	0	0	0	2	0	0	1	3
UI-R-AG0-wx-g-09-0-UI	Heart and neural crest derivatives expressed transcript 1	Hand1	Unknown	4	ENSRNOG00000002582	0	0	0	0	0	0	0	0	0	0	0	1	0	1	0	0	0	0	0	0	1	0
UI-R-E0-cn-g-01-0-UI	Septin 9	Sept9	Cell structure/cytoskeleton	4	ENSRNOG00000002807	0	0	0	0	0	0	0	0	1	0	0	0	0	0	0	0	0	0	1	0	0	0
UI-R-A0-ar-d-12-0-UI	Myelin protein zero-like 1	Mpzl1	Cell structure/cytoskeleton	4	ENSRNOG00000003248	0	0	0	0	0	0	0	0	0	0	0	0	0	0	0	0	0	0	0	3	1	1
UI-R-C0-io-h-02-0-UI	Cysteine and glycine-rich protein 2	Csrp2	Cell cycle/proliferation	4	ENSRNOG00000003772	0	0	0	0	0	0	0	0	0	0	0	0	0	1	0	0	0	1	1	2	1	1
UI-R-CA0-baw-b-02-0-UI	Spermidine/spermine N1-acetyl transferase	Sat	Metabolism	4	ENSRNOG00000003809	0	0	0	0	0	0	0	0	0	0	0	0	0	0	0	0	0	0	1	1	0	2
UI-R-A0-bk-h-08-0-UI	B-cell translocation gene 1, anti-proliferative	Btg1	Cell cycle/proliferation	4	ENSRNOG00000004284	1	0	0	0	0	0	0	0	0	0	0	0	1	0	2	4	0	0	1	1	0	0
UI-R-BJ0p-aiv-b-06-0-UI	Thrombomodulin	Thbd	Stress/immune response	4	ENSRNOG00000004687	0	1	0	1	0	0	0	0	0	0	0	0	0	0	1	0	0	0	0	1	0	1
UI-R-E1-ge-f-09-0-UI	Destrin	Dstn	Cell structure/cytoskeleton	4	ENSRNOG00000005924	1	0	0	0	0	0	0	0	0	0	0	1	1	0	0	0	0	0	1	2	2	1
UI-R-C0-ih-e-04-0-UI	Topoisomerase I binding, arginine/serine-rich (predicted)	Topors	Transcription	4	ENSRNOG00000006485	0	0	0	0	0	0	2	0	0	0	2	0	0	0	0	0	0	1	1	1	0	1
UI-R-CT0-btx-f-12-0-UI	Mitogen activated protein kinase kinase 5	Map2k5	Signaling	4	ENSRNOG00000007926	0	0	0	0	0	0	0	0	0	0	0	0	0	0	0	0	0	0	1	0	0	0
UI-R-A1-ev-e-01-0-UI	Pre-B-cell colony enhancing factor 1	Pbef1	Cell cycle/proliferation	4	ENSRNOG00000009754	1	0	0	0	0	2	2	0	0	0	0	1	0	0	0	0	0	0	0	0	0	1
UI-R-A0-ad-f-08-0-UI	Tryptophan 2,3-dioxygenase	Tdo2	Metabolism	4	ENSRNOG00000011120	0	0	0	0	0	0	0	0	0	0	0	0	0	0	0	0	0	0	1	1	0	0
UI-R-A0-ad-f-08-0-UI	Tryptophan 2,3-dioxygenase	Tdo2	Metabolism	4	ENSRNOG00000011612	0	0	0	0	0	0	0	0	0	0	0	0	0	0	0	0	0	0	1	1	0	2
UI-R-C0-it-a-12-0-UI	Basic transcription element binding protein 1 (Kruppel-like factor 9)	Klf9	Transcription	4	ENSRNOG00000014215	0	1	0	0	0	0	0	0	0	0	0	0	0	0	0	0	0	0	1	2	0	0
UI-R-A0-bk-h-01-0-UI	Syndecan 4	Sdc4	Cell structure/cytoskeleton	4	ENSRNOG00000014297	1	0	1	0	0	0	0	0	0	0	0	0	1	0	0	0	0	0	0	0	0	3
UI-R-CT0-bui-g-01-0-UI	Solute carrier family 13 (sodium-dependent citrate transporter), member 5	Slc13a5	Transport/trafficking	4	ENSRNOG00000014870	0	0	0	0	0	0	0	0	0	0	0	0	0	1	0	2	0	0	1	0	2	0
UI-R-E0-dc-d-11-0-UI	Glutamate oxaloacetate transaminase 1	Got1	Metabolism	4	ENSRNOG00000016356	0	0	0	0	0	0	0	0	0	0	0	0	0	0	1	2	0	0	0	0	0	0
UI-R-E0-cm-e-10-0-UI	Core promoter element binding protein (Kruppel-like factor 6)	Klf6	Transcription	4	ENSRNOG00000016885	0	0	0	0	0	0	0	0	0	0	2	0	0	0	0	0	0	0	0	0	0	0
UI-R-A1-ez-h-01-0-UI	Aldehyde dehydrogenase family 1, member A1	Aldh1a1	Stress/immune response	4	ENSRNOG00000017619	0	1	0	0	0	0	0	0	0	0	0	0	0	0	0	2	0	0	0	2	0	1
UI-R-CU0s-cbw-d-01-0-UI	Activating transcription factor 4	Atf4	Transcription	4	ENSRNOG00000017801	1	1	0	0	0	0	0	1	0	0	1	0	0	0	0	0	0	0	0	0	0	1
UI-R-CV1-brz-e-11-0-UI	Amyloid beta (A4) precursor protein-binding, family B, member 3	Apbb3	Cell death	4	ENSRNOG00000017849	0	0	0	0	0	0	0	0	0	0	0	0	0	1	0	0	0	0	0	0	1	1
UI-R-E0-bt-b-09-0-UI	Vimentin	Vim	Cell structure/cytoskeleton	4	ENSRNOG00000018087	0	1	0	0	0	0	0	1	0	0	1	0	0	0	1	0	0	2	1	1	3	3
UI-R-E0-bv-g-10-0-UI	Cathepsin L	Ctsl	Translation/protein processing	4	ENSRNOG00000018566	1	0	0	0	0	0	0	0	0	0	0	0	0	0	0	0	1	0	0	2	0	0
UI-R-E0-cf-d-10-0-UI	Ribosomal protein S8	Rps8	Translation/protein processing	4	ENSRNOG00000018768	0	0	0	0	0	0	0	0	0	0	0	0	0	1	0	0	2	0	0	0	0	1
UI-R-A1-eb-f-02-0-UI	metallothionein 3	Mt3	Stress/immune response	4	ENSRNOG00000018958	0	0	0	0	0	0	0	0	0	0	0	0	0	1	0	0	1	0	0	1	0	2
UI-R-C0-jn-b-02-0-UI	Superoxide dismutase 2, mitochondrial	Sod2	Stress/immune response	4	ENSRNOG00000019048	0	0	0	0	0	0	0	0	0	0	0	0	0	0	0	0	0	1	0	1	1	4
UI-R-A0-bc-d-03-0-UI	Alpha glucosidase 2, alpha neutral subunit	Ganab	Metabolism	4	ENSRNOG00000019724	0	0	0	0	0	0	0	0	0	0	0	0	0	0	1	2	0	0	0	0	1	0
UI-R-C1-kk-g-12-0-UI	Signal transducer and activator of transcription 3	Stat3	Transcription	4	ENSRNOG00000019742	0	1	0	0	0	0	0	1	0	0	0	0	0	0	0	0	1	0	1	0	0	2
UI-R-E0-bv-e-12-0-UI	Cofilin 1	Cfl1	Cell structure/cytoskeleton	4	ENSRNOG00000020660	0	0	0	0	0	0	0	0	0	0	0	0	1	0	0	0	0	0	0	0	0	1
UI-R-A0-bk-f-06-0-UI	Dual specificity phosphatase 6	Dusp6	Signaling	4	ENSRNOG00000023896	1	0	0	0	0	0	0	0	0	0	0	0	0	1	0	0	0	0	0	1	0	2
UI-R-C4-alv-b-10-0-UI	K-kininogen+D355	Kngk	Stress/immune response	4	ENSRNOG00000030387	0	0	0	0	0	0	0	0	1	0	0	0	1	0	1	2	0	0	1	1	0	1
UI-R-BX0-art-c-10-0-UI	Splicing factor, arginine/serine-rich 12	Sfrs12	Transcription	4	ENSRNOG00000032735	0	0	0	0	1	0	0	0	0	0	0	0	0	0	0	0	0	0	0	0	1	1
UI-R-C1-kr-b-12-0-UI	RD RNA-binding protein	Rdbp	Transcription	5	ENSRNOG00000000420	0	0	0	0	0	1	0	0	0	0	0	0	0	0	0	0	0	0	0	0	0	0
UI-R-C1-lp-g-10-0-UI	General transcription factor II I	Gtf2i	Transcription	5	ENSRNOG00000001479	0	0	0	1	0	0	0	0	0	0	0	0	0	0	0	2	1	0	0	0	0	0
UI-R-E0-ch-f-07-0-UI	N-ethylmaleimide sensitive fusion protein attachment protein alpha	Napa	Transport/trafficking	5	ENSRNOG00000001494	1	0	0	0	1	0	0	0	0	0	0	1	0	0	1	0	0	0	0	0	1	2
UI-R-C1-kr-c-11-0-UI	Transcribed locus	RGD735112	Unknown	5	ENSRNOG00000001621	0	0	0	0	0	0	0	1	0	0	0	0	0	0	1	0	0	0	0	0	0	1
UI-R-C2p-qq-e-06-0-UI	Transcribed locus	RGD1310480	Unknown	5	ENSRNOG00000001741	0	0	0	0	0	2	0	0	0	0	0	1	0	0	0	0	0	0	1	0	0	1
UI-R-C1-kg-d-03-0-UI	Dihydrolipoamide dehydrogenase	Dld	Metabolism	5	ENSRNOG00000006364	1	0	0	0	0	0	0	0	0	2	1	1	0	0	0	0	0	0	1	1	1	0
UI-R-C1-kq-b-07-0-UI	Notchless gene homolog	Nle1	Cell differentiation	5	ENSRNOG00000008287	0	0	0	0	1	0	0	0	0	0	0	1	1	0	0	0	0	0	0	0	1	1
UI-R-E1-gf-c-09-0-UI	Cytochrome P450, 4b1	Cyp4b1	Stress/immune response	5	ENSRNOG00000009741	0	1	0	1	0	0	0	0	0	0	0	0	1	0	1	2	0	0	1	0	1	1
UI-R-C1-lg-a-09-0-UI	Leucine carboxyl methyltransferase 2	Lcmt2	Metabolism	5	ENSRNOG00000011710	0	0	0	0	0	0	0	0	0	0	0	1	0	0	0	0	0	0	0	4	1	0
UI-R-C1-lg-a-09-0-UI	Leucine carboxyl methyltransferase 2	Lcmt2	Metabolism	5	ENSRNOG00000011982	0	1	0	0	0	0	0	0	0	0	0	0	0	0	1	0	0	0	0	4	1	0
UI-R-C1-jz-c-12-0-UI	Endothelial differentiation, lysophosphatidic acid G-protein-coupled receptor, 2	Edg6	Signaling	5	ENSRNOG00000013656	0	0	0	0	0	0	0	0	1	1	0	0	0	0	1	0	0	0	0	2	0	0
UI-R-CT0-buk-h-03-0-UI	Stathmin-like 3	Stmn3	Cell structure/cytoskeleton	5	ENSRNOG00000013657	0	1	0	0	0	0	0	0	0	1	0	0	0	0	0	0	0	0	0	0	0	0
UI-R-C1-kk-g-01-0-UI	Wingless-type MMTV integration site family, member 2B	Wnt2b	Cell differentiation	5	ENSRNOG00000014385	0	0	0	0	0	0	0	0	0	0	0	1	1	0	0	0	0	0	0	0	0	0
UI-R-C2-nh-g-10-0-UI	Phosphatidylserine synthase 2	Ptdss2	Metabolism	5	ENSRNOG00000015912	0	0	0	0	0	0	0	0	0	0	0	0	0	0	1	0	0	0	0	0	1	0
UI-R-C1-kc-h-05-0-UI	CD3 antigen, gamma polypeptide	Cd3g	Cell death	5	ENSRNOG00000015945	0	0	0	1	0	0	0	0	0	0	0	1	0	0	1	0	0	0	0	0	0	1
UI-R-C1-lk-g-02-0-UI	Aldehyde dehydrogenase family 1, subfamily A2	Aldh1a2	Stress/immune response	5	ENSRNOG00000016042	0	0	0	0	0	0	0	0	0	0	0	0	0	0	0	0	0	1	0	2	0	0
UI-R-C0-hr-d-12-0-UI	Transcribed locus	RGD1311859	Unknown	5	ENSRNOG00000017473	0	0	0	0	0	0	0	0	1	0	0	0	2	0	0	0	0	0	1	0	2	0
UI-R-C2-nm-g-08-0-UI	Forkhead box E1 (thyroid transcription factor 2)	Foxe1	Transcription	5	ENSRNOG00000023497	0	0	0	0	0	0	0	0	0	0	0	1	0	0	1	0	0	0	0	0	1	1
UI-R-C1-kb-d-03-0-UI	M-phase phosphoprotein	mpp8	Cell cycle/proliferation	5	ENSRNOG00000025484	0	0	0	1	0	0	0	0	0	0	0	1	0	0	0	0	1	0	0	0	0	0
UI-R-C1-kb-d-03-0-UI	M-phase phosphoprotein	mpp8	Cell cycle/proliferation	5	ENSRNOG00000032888	0	0	0	0	0	0	0	0	1	0	0	0	0	0	1	2	0	0	1	0	0	0
UI-R-C2p-rt-b-07-0-UI	Oncostatin M specific receptor	Osmr	Signaling	5	ENSRNOG00000033192	0	1	0	0	0	0	0	0	0	0	0	0	0	0	0	0	0	0	0	0	0	2
UI-R-DK0-cex-h-05-0-UI	Proteosome (prosome, macropain) subunit, beta type 9	Psmb9	Translation/protein processing	6	ENSRNOG00000000459	0	0	0	0	0	1	0	0	0	0	0	0	0	0	0	0	0	1	0	0	0	1
UI-R-C2p-qz-h-04-0-UI	Rhomboid, veinlet-like 7	rhbdl7	Signaling	6	ENSRNOG00000001443	0	0	0	0	0	0	0	0	0	0	0	0	1	0	0	0	0	0	0	0	0	1
UI-R-C1-kf-b-10-0-UI	Histidine-rich glycoprotein	Hrg	Stress/immune response	6	ENSRNOG00000001809	0	0	0	0	0	0	0	1	0	1	0	0	1	0	0	2	0	0	1	0	0	0
UI-R-C1-lf-c-12-0-UI	Kruppel-like factor 3	Klf3	Transcription	6	ENSRNOG00000002163	0	0	0	0	0	0	0	0	0	0	0	0	1	0	1	0	0	0	0	1	1	2
UI-R-E1-fx-g-11-0-UI	Protoporphyrinogen oxidase	Ppox	Metabolism	6	ENSRNOG00000003567	0	0	0	0	1	0	0	0	0	0	0	0	0	0	0	0	0	0	0	0	0	0
UI-R-C2p-nq-h-03-0-UI	Heme oxygenase (decycling) 2	Hmox2	Stress/immune response	6	ENSRNOG00000003773	0	0	0	0	0	0	0	0	0	0	0	0	0	0	0	0	0	0	2	1	0	2
UI-R-C2-mq-b-08-0-UI	Zinc finger, DHHC domain containing 3	Zdhhc3	Transport/trafficking	6	ENSRNOG00000004344	0	0	0	0	0	0	0	1	0	0	0	0	0	0	0	0	0	0	2	0	1	0
UI-R-BJ1-avl-a-07-0-UI	GLIS family zinc finger 2	Glis1	Transcription	6	ENSRNOG00000004766	0	0	0	0	0	0	0	0	0	0	0	0	1	0	0	0	0	0	0	1	1	1
UI-R-C2-mz-g-04-0-UI	Feminization 1 homolog b	Fem1b	Cell death	6	ENSRNOG00000007077	0	0	1	0	1	0	0	0	0	0	1	0	2	0	0	0	0	0	0	0	1	1
UI-R-C1-kr-g-09-0-UI	Cryptochrome 2 (photolyase-like)	Cry2	Transcription	6	ENSRNOG00000007478	0	0	0	2	0	0	0	0	0	0	0	1	0	0	0	0	0	0	1	1	2	0
UI-R-BJ2-boy-f-09-0-UI	Mitochondrial ribosomal protein L38	mRpL38	Translation/protein processing	6	ENSRNOG00000008256	0	0	1	0	0	0	0	0	0	0	0	1	1	0	0	0	0	1	0	0	1	0
UI-R-C2-nl-c-08-0-UI	Ankyrin repeat and SOCS box-containing protein 2	Asb2	Transcription	6	ENSRNOG00000009012	2	0	0	0	0	1	2	0	0	0	1	0	1	0	0	0	0	0	0	0	1	1
UI-R-C1-kp-g-12-0-UI	Myotubularin related protein 9	Mtmr9	Metabolism	6	ENSRNOG00000011560	0	0	0	0	0	0	0	0	0	0	1	0	1	0	1	2	0	0	0	3	1	1
UI-R-E0-de-b-12-0-UI	Dystrobrevin, beta	Dtnb	Cell structure/cytoskeleton	6	ENSRNOG00000011914	0	1	0	0	0	0	0	1	0	0	0	0	0	0	0	0	3	0	0	1	2	0
UI-R-C1-kb-f-02-0-UI	Proopiomelanocortin, beta (endorphin, beta)	Pomc	Signaling	6	ENSRNOG00000012686	0	0	1	0	0	0	0	0	0	0	1	2	1	0	0	0	0	0	2	0	1	3
UI-R-CV2-chb-e-08-0-UI	Transthyretin	Ttr	Transport/trafficking	6	ENSRNOG00000012744	0	0	0	0	0	0	0	0	0	1	1	0	0	0	0	0	0	0	1	1	0	0
UI-R-E1-fz-c-01-0-UI	RER1 homolog	Rer1	Transport/trafficking	6	ENSRNOG00000014270	0	1	0	1	1	0	0	0	0	0	0	0	0	0	0	2	0	0	0	1	1	1
UI-R-C1-kb-f-08-0-UI	Protein kinase C, delta	Prkcd	Signaling	6	ENSRNOG00000016346	0	0	0	0	0	0	0	0	0	0	0	0	2	0	0	0	0	1	0	0	0	1
UI-R-CY0-bxp-a-02-0-UI	Phosphohistidine phosphatase 1	Phpt1	Metabolism	6	ENSRNOG00000016723	0	0	0	0	0	0	0	0	0	0	0	1	0	0	0	0	0	0	1	0	1	0
UI-R-BJ1-awh-e-06-0-UI	Synaptogyrin 1	Syngr1	Transport/trafficking	6	ENSRNOG00000017108	0	0	0	0	0	1	2	0	1	0	1	0	0	0	0	0	1	1	0	1	0	0
UI-R-DK0-cfq-g-01-0-UI	Uncoupling protein 3	Ucp3	Stress/immune response	6	ENSRNOG00000017716	0	0	0	0	0	0	0	0	0	0	0	0	0	0	1	0	0	0	0	0	1	1
UI-R-BJ1-awl-c-06-0-UI	Tumor necrosis factor superfamily, member 5-induced protein 1 (predicted)	Tnfsf5ip1	Cell death	6	ENSRNOG00000017729	1	0	0	0	0	0	0	1	0	0	0	0	0	0	1	2	1	0	0	1	1	0
UI-R-C0-ix-c-06-0-UI	Calmodulin regulated spectrin-associated protein 1	Camsap1	Cell structure/cytoskeleton	6	ENSRNOG00000017883	0	0	0	0	0	0	0	0	0	0	2	1	1	0	0	0	1	1	0	0	0	1
UI-R-C2-mw-b-02-0-UI	Platelet derived growth factor receptor, beta polypeptide	Pdgfrb	Signaling	6	ENSRNOG00000018461	0	0	0	0	0	0	0	0	0	1	0	0	0	0	1	0	0	0	0	0	2	1
UI-R-C2p-oc-d-10-0-UI	Transcribed locus	RGD1308302	Metabolism	6	ENSRNOG00000018766	2	0	0	0	0	0	0	0	0	0	0	0	0	0	0	0	0	0	0	1	0	3
UI-R-E1-fu-e-11-0-UI	Seryl-aminoacyl-tRNA synthetase 1	Sars1	Translation/protein processing	6	ENSRNOG00000020255	0	0	1	0	0	0	0	0	0	0	0	0	0	0	2	0	2	0	0	1	1	2
UI-R-C1-kh-g-06-0-UI	Pecanex-like 3	Pcnxl3	Cell differentiation	6	ENSRNOG00000020742	0	1	0	0	0	0	0	0	0	0	1	0	0	1	0	0	0	0	0	0	0	2
UI-R-CM0-bjh-a-05-0-UI	FXYD domain-containing ion transport regulator 1	Fxyd1	Transport/trafficking	6	ENSRNOG00000021079	0	0	0	0	0	0	0	0	0	0	0	0	0	0	0	2	0	0	0	0	1	2
UI-R-DK0-cfi-c-11-0-UI	Ras homolog gene family, member J	RhoJ	Cell structure/cytoskeleton	6	ENSRNOG00000021919	0	0	0	0	0	1	1	0	0	0	1	0	0	0	0	0	0	0	0	0	0	0
UI-R-C2p-nr-g-03-0-UI	Leucine rich repeat and sterile alpha motif containing 1	Lrsam1	Transport/trafficking	6	ENSRNOG00000022312	0	0	0	0	0	0	0	0	0	0	0	0	1	0	0	2	0	0	0	0	0	1
UI-R-BJ0p-aff-f-04-0-UI	SERTA domain containing 1	Sertad1	Transcription	6	ENSRNOG00000024363	0	0	0	0	0	0	0	0	0	0	1	0	0	0	1	0	1	0	0	0	1	1
UI-R-CY0-bxv-e-03-0-UI	Transcribed locus	RGD1562200	Unknown	6	ENSRNOG00000026157	0	1	1	0	0	1	1	0	0	0	0	0	0	0	1	0	0	0	0	1	0	0
UI-R-CV2-chh-e-04-0-UI	Syntaxin 1A	Stx1a	Signaling	6	ENSRNOG00000029165	0	0	0	0	0	0	0	0	0	0	0	0	1	0	0	0	1	1	1	1	0	0
UI-R-C3-sp-d-09-0-UI	RT1 class I, CE7	RT1-CE7	Stress/immune response	6	ENSRNOG00000030251	0	0	0	0	1	0	0	0	0	0	1	0	0	0	0	0	0	0	0	0	0	2
UI-R-C3-sp-d-09-0-UI	RT1 class I, CE7	RT1-CE7	Stress/immune response	6	ENSRNOG00000031090	0	0	0	0	0	0	0	0	0	0	1	1	0	0	0	0	1	0	0	1	2	1
UI-R-E0-ci-d-01-0-UI	Transcribed locus	RGD1305809	Unknown	6	ENSRNOG00000031834	0	0	1	0	0	0	0	0	0	0	0	0	0	0	0	0	0	0	0	1	1	2

## Sheet: Sheet4
130	UI-R-A0-ad-e-03-0-UI	AA818337	Inositol 1,4,5-triphosphate receptor 1	Itpr1	#	clone	symbol	Gene\Factor	Functional category	cluster
214	UI-R-A0-ad-f-08-0-UI	AA818350	Tryptophan 2,3-dioxygenase	Tdo2	89	UI-R-A0-ad-e-03-0-UI	Itpr1	ENSRNOG00000007104	Signaling	3	Itpr1	Inositol 1,4,5-triphosphate receptor 1
125	UI-R-A0-ak-a-09-0-UI	AA859020	Solute carrier family 2 (facilitated glucose transporter), member 4	Slc2a4	185	UI-R-A0-ad-e-03-0-UI	Itpr1	ENSRNOG00000007104	Signaling	3	Itpr1	Inositol 1,4,5-triphosphate receptor 1
131	UI-R-A0-am-e-11-0-UI	AA818100	Protein phosphatase 2a, catalytic subunit, alpha isoform	Ppp2ca	218	UI-R-A0-ad-f-08-0-UI	RGD1566282_predicted		Metabolism	4	Tdo2	Tryptophan 2,3-dioxygenase
152	UI-R-A0-ao-e-04-0-UI	AA818983	Diacylglycerol kinase, beta	Dgkb	219	UI-R-A0-ad-f-08-0-UI	Tdo2	ENSRNOG00000011612	Metabolism	4	Tdo2	Tryptophan 2,3-dioxygenase
23	UI-R-A0-aq-e-01-0-UI	AA819782	H3 histone, family 3B	h3f3b	144	UI-R-A0-ak-a-09-0-UI	Slc2a4	ENSRNOG00000017226	Transport/trafficking	3	Slc2a4	Solute carrier family 2 (facilitated glucose transporter), member 4
132	UI-R-A0-ar-c-12-0-UI	BF544850	COP9 (constitutive photomorphogenic) homolog, subunit 7a	Cops7a	60	UI-R-A0-am-e-11-0-UI	Ppp2ca	ENSRNOG00000005389	Signaling	3	Ppp2ca	Protein phosphatase 2a, catalytic subunit, alpha isoform
232	UI-R-A0-ar-d-12-0-UI	BF549190	Myelin protein zero-like 1	Mpzl1	73	UI-R-A0-am-e-11-0-UI	Ppp2ca	ENSRNOG00000005389	Signaling	3	Ppp2ca	Protein phosphatase 2a, catalytic subunit, alpha isoform
140	UI-R-A0-aw-a-04-0-UI	AA818617	LOC497835		183	UI-R-A0-ao-e-04-0-UI	LOC497814	ENSRNOG00000022885	Signaling	3	Dgkb	Diacylglycerol kinase, beta
144	UI-R-A0-ax-a-03-0-UI	BF547600	RGD1305440		11	UI-R-A0-aq-e-01-0-UI	Trim47_predicted	ENSRNOG00000003661	Transcription	2	h3f3b	H3 histone, family 3B
164	UI-R-A0-ax-a-04-0-UI	AA818246	Small membrane protein 1	Smp1	12	UI-R-A0-aq-e-01-0-UI	Trim47_predicted	ENSRNOG00000003662	Transcription	2	h3f3b	H3 histone, family 3B
40	UI-R-A0-ax-a-07-0-UI	BF549866	Heat shock factor 2	Hsf2	13	UI-R-A0-aq-e-01-0-UI	Trim47_predicted	ENSRNOG00000003663	Transcription	2	h3f3b	H3 histone, family 3B
153	UI-R-A0-ax-e-06-0-UI	BF549707	Islet cell autoantigen 1	Ica1	15	UI-R-A0-aq-e-01-0-UI	Trim47_predicted	ENSRNOG00000003661	Transcription	2	h3f3b	H3 histone, family 3B
72	UI-R-A0-az-a-09-0-UI	AA818680	Ornithine aminotransferase	Oat	16	UI-R-A0-aq-e-01-0-UI	Trim47_predicted	ENSRNOG00000003662	Transcription	2	h3f3b	H3 histone, family 3B
242	UI-R-A0-az-e-09-0-UI	AA818636	Beta galactoside alpha 2,6 sialyltransferase 1	St6gal1	17	UI-R-A0-aq-e-01-0-UI	Trim47_predicted	ENSRNOG00000003663	Transcription	2	h3f3b	H3 histone, family 3B
81	UI-R-A0-az-h-03-0-UI	AA818665	Amyloid beta (A4) precursor-like protein 2	Aplp2	18	UI-R-A0-aq-e-01-0-UI	Trim47_predicted	ENSRNOG00000003661	Transcription	2	h3f3b	H3 histone, family 3B
231	UI-R-A0-az-h-11-0-UI	AA818673	Argininosuccinate lyase	Asl	19	UI-R-A0-aq-e-01-0-UI	Trim47_predicted	ENSRNOG00000003662	Transcription	2	h3f3b	H3 histone, family 3B
229	UI-R-A0-ba-a-08-0-UI	BF555192	Methionine adenosyltransferase I, alpha	Mat1a	20	UI-R-A0-aq-e-01-0-UI	Trim47_predicted	ENSRNOG00000003663	Transcription	2	h3f3b	H3 histone, family 3B
92	UI-R-A0-bc-c-10-0-UI	AA819336	Cathepsin H	Ctsh	21	UI-R-A0-aq-e-01-0-UI	Trim47_predicted	ENSRNOG00000003662	Transcription	2	h3f3b	H3 histone, family 3B
236	UI-R-A0-bc-d-03-0-UI	BF559000	Alpha glucosidase 2, alpha neutral subunit	Ganab	22	UI-R-A0-aq-e-01-0-UI	Trim47_predicted	ENSRNOG00000003663	Transcription	2	h3f3b	H3 histone, family 3B
50	UI-R-A0-be-e-04-0-UI	AA858662	Tyrosine 3-monooxygenase/tryptophan 5-monooxygenase activation protein, zeta polypeptide	Ywhaz	24	UI-R-A0-aq-e-01-0-UI	Trim47_predicted	ENSRNOG00000003661	Transcription	2	h3f3b	H3 histone, family 3B
46	UI-R-A0-bf-e-05-0-UI	AA819522	Calponin 3, acidic	Cnn3	25	UI-R-A0-aq-e-01-0-UI	Trim47_predicted	ENSRNOG00000003662	Transcription	2	h3f3b	H3 histone, family 3B
239	UI-R-A0-bk-f-06-0-UI	AA819366	Dual specificity phosphatase 6	Dusp6	26	UI-R-A0-aq-e-01-0-UI	Trim47_predicted	ENSRNOG00000003663	Transcription	2	h3f3b	H3 histone, family 3B
235	UI-R-A0-bk-h-01-0-UI	AA819385	Syndecan 4	Sdc4	27	UI-R-A0-aq-e-01-0-UI	Trim47_predicted	ENSRNOG00000003662	Transcription	2	h3f3b	H3 histone, family 3B
211	UI-R-A0-bk-h-08-0-UI	AA819392	B-cell translocation gene 1, anti-proliferative	Btg1	29	UI-R-A0-aq-e-01-0-UI	Trim47_predicted	ENSRNOG00000003663	Transcription	2	h3f3b	H3 histone, family 3B
123	UI-R-A1-dt-h-05-0-UI	BF558799	Tumor necrosis factor, alpha-induced protein 8	TNFAIP8	30	UI-R-A0-aq-e-01-0-UI	Trim47_predicted	ENSRNOG00000003662	Transcription	2	h3f3b	H3 histone, family 3B
106	UI-R-A1-dw-h-05-0-UI	BF555938	2810036L13Rik		42	UI-R-A0-aq-e-01-0-UI	Trim47_predicted	ENSRNOG00000003663	Transcription	2	h3f3b	H3 histone, family 3B
42	UI-R-A1-dy-g-01-0-UI	BF555997	Mitogen activated protein kinase 1	Mapk1	46	UI-R-A0-aq-e-01-0-UI	Trim47_predicted	ENSRNOG00000003663	Transcription	2	h3f3b	H3 histone, family 3B
209	UI-R-A1-eb-f-02-0-UI	BF556086	metallothionein 3	Mt3	47	UI-R-A0-aq-e-01-0-UI	Trim47_predicted	ENSRNOG00000003662	Transcription	2	h3f3b	H3 histone, family 3B
105	UI-R-A1-ej-e-10-0-UI	BF544108	SMC6 structural maintenance of chromosomes 6-like 1	Smc6l1	142	UI-R-A0-ar-c-12-0-UI	Cops7a_predicted	ENSRNOG00000016778	Cell differentiation	3	Cops7a	COP9 (constitutive photomorphogenic) homolog, subunit 7a
73	UI-R-A1-el-a-12-0-UI	AA926035	LOC305525		209	UI-R-A0-ar-d-12-0-UI	Mpzl1	ENSRNOG00000003248	Cell structure/cytoskeleton	4	Mpzl1	Myelin protein zero-like 1
19	UI-R-A1-ep-d-05-0-UI	CK840114	Transformation related protein 53 binding protein 1	Trp53bp1	152	UI-R-A0-aw-a-04-0-UI	LOC497835		Unknown	3	0	LOC497835
197	UI-R-A1-eq-a-09-0-UI	BF556406	Heterogeneous nuclear ribonucleoproteins methyltransferase-like 2 (S. cerevisiae)	Hrmt1l2	187	UI-R-A0-ax-a-03-0-UI	RGD1563839_predicted		Unknown	3	0	RGD1305440
74	UI-R-A1-et-e-07-0-UI	BF556916	Spondin 2, extracellular matrix protein	Spon2	145	UI-R-A0-ax-a-04-0-UI	RGD1305638_predicted	ENSRNOG00000017279	Cell structure/cytoskeleton	3	Smp1	Small membrane protein 1
61	UI-R-A1-eu-e-06-0-UI	BF556937	CG15118-PB		52	UI-R-A0-ax-a-07-0-UI	Hsf2	ENSRNOG00000000808	Stress/immune response	3	Hsf2	Heat shock factor 2
207	UI-R-A1-ev-e-01-0-UI	AA926158	Pre-B-cell colony enhancing factor 1	Pbef1	95	UI-R-A0-ax-e-06-0-UI	Ica1	ENSRNOG00000008628	Signaling	3	Ica1	Islet cell autoantigen 1
10	UI-R-A1-ew-d-01-0-UI	AI146192	B-cell translocation gene 2, anti-proliferative	Btg2	143	UI-R-A0-az-a-09-0-UI	Oat	ENSRNOG00000016807	Metabolism	3	Oat	Ornithine aminotransferase
188	UI-R-A1-ex-a-04-0-UI	AA955382	LOC71177		206	UI-R-A0-az-e-09-0-UI	Siat1	ENSRNOG00000001823	Translation/protein processing	4	St6gal1	Beta galactoside alpha 2,6 sialyltransferase 1
227	UI-R-A1-ez-h-01-0-UI	AA955106	Aldehyde dehydrogenase family 1, member A1	Aldh1a1	204	UI-R-A0-az-h-11-0-UI	Asl	ENSRNOG00000000903	Metabolism	4	Asl	Argininosuccinate lyase
7	UI-R-AA1-zv-f-03-0-UI	BF543953	Mast cell antigen 32	Mca32	125	UI-R-A0-bc-c-10-0-UI	Ctsh	ENSRNOG00000014064	Translation/protein processing	3	Ctsh	Cathepsin H
148	UI-R-AB0-vr-e-01-0-UI	CK840357	Dynactin 3	Dctn3	233	UI-R-A0-bc-d-03-0-UI	G2an_predicted	ENSRNOG00000019724	Metabolism	4	Ganab	Alpha glucosidase 2, alpha neutral subunit
201	UI-R-AB0-vy-e-07-0-UI	AI602197	Ubiquitin-conjugating enzyme E2S	Ube2i	93	UI-R-A0-be-e-04-0-UI	Ywhaz	ENSRNOG00000008195	Transport/trafficking	3	Ywhaz	Tyrosine 3-monooxygenase/tryptophan 5-monooxygenase activation protein, zeta polypeptide
29	UI-R-AB0-vy-h-02-0-UI	CK838531	Transcribed locus		110	UI-R-A0-bf-e-05-0-UI	Cnn3	ENSRNOG00000011559	Cell structure/cytoskeleton	3	Cnn3	Calponin 3, acidic
99	UI-R-AB1-yy-b-08-0-UI	AI703855	PDZ domain containing 3	Pdzk3	236	UI-R-A0-bk-f-06-0-UI	Dusp6	ENSRNOG00000023896	Signaling	4	Dusp6	Dual specificity phosphatase 6
162	UI-R-AB1-yy-h-08-0-UI	CK840913	RGD1311634		221	UI-R-A0-bk-h-01-0-UI	Sdc4	ENSRNOG00000014297	Cell structure/cytoskeleton	4	Sdc4	Syndecan 4
82	UI-R-AC0-yl-g-05-0-UI	BF525130	Potassium voltage-gated channel, subfamily H (eag-related), member 2	Kcnh2	212	UI-R-A0-bk-h-08-0-UI	Btg1	ENSRNOG00000004284	Cell cycle/proliferation	4	Btg1	B-cell translocation gene 1, anti-proliferative
174	UI-R-AC0-yp-c-07-0-UI	CK840796	Vezatin, adherens junctions transmembrane protein	Vezt	84	UI-R-A1-dw-h-05-0-UI	RGD1305861_predicted	ENSRNOG00000006929	Cell death	3	0	2810036L13Rik
51	UI-R-AC1-xn-f-09-0-UI	CK845109	Procollagen-lysine, 2-oxoglutarate 5-dioxygenase 3	Plod3	59	UI-R-A1-dy-g-01-0-UI	Mapk1	ENSRNOG00000001849	Signaling	3	Mapk1	Mitogen activated protein kinase 1
145	UI-R-AC1-xs-e-10-0-UI	AI705421	RT1 class I, CE16	RT1-CE16	231	UI-R-A1-eb-f-02-0-UI	Mt3	ENSRNOG00000018958	Stress/immune response	4	Mt3	metallothionein 3
165	UI-R-AD1-zo-e-05-0-UI	CK842366	Latent transforming growth factor beta binding protein 3	Ltbp3	72	UI-R-A1-ej-e-10-0-UI	Smc6l1_predicted	ENSRNOG00000004908	Transcription	3	Smc6l1	SMC6 structural maintenance of chromosomes 6-like 1
146	UI-R-AD1-zr-g-09-0-UI	CK841018	Cofactor required for Sp1 transcriptional activation, subunit 3	Crsp3	34	UI-R-A1-ep-d-05-0-UI	Trp53bp1_predicted	ENSRNOG00000013837	Stress/immune response	2	Trp53bp1	Transformation related protein 53 binding protein 1
109	UI-R-AE0-xl-e-06-0-UI	BF524632	D930015E06		188	UI-R-A1-eq-a-09-0-UI	Hrmt1l2	ENSRNOG00000026109	Translation/protein processing	3	Hrmt1l2	Heterogeneous nuclear ribonucleoproteins methyltransferase-like 2 (S. cerevisiae)
163	UI-R-AF0-yd-e-05-0-UI	CK840551	RGD1561311		76	UI-R-A1-et-e-07-0-UI	Spon2	ENSRNOG00000006033	Cell structure/cytoskeleton	3	Spon2	Spondin 2, extracellular matrix protein
175	UI-R-AF0-ye-a-05-0-UI	BF525152	histone cluster 2, H2aa1	Hist2h2aa1	194	UI-R-A1-eu-e-06-0-UI	RGD1309156_predicted		Unknown	3	0	CG15118-PB
186	UI-R-AF1-aap-d-04-0-UI	CK843306	RAB2, member RAS oncogene family-like	Rab2l	217	UI-R-A1-ev-e-01-0-UI	Pbef1	ENSRNOG00000009754	Cell cycle/proliferation	4	Pbef1	Pre-B-cell colony enhancing factor 1
176	UI-R-AF1-aat-a-12-0-UI	CK840640	EBNA1 binding protein 2	Ebna1bp2	9	UI-R-A1-ew-d-01-0-UI	Btg2	ENSRNOG00000003300	Cell cycle/proliferation	2	Btg2	B-cell translocation gene 2, anti-proliferative
56	UI-R-AF1-aaw-g-09-0-UI	CK845633	LOC290635		225	UI-R-A1-ez-h-01-0-UI	Aldh1a1	ENSRNOG00000017619	Stress/immune response	4	Aldh1a1	Aldehyde dehydrogenase family 1, member A1
223	UI-R-AG0-wx-g-09-0-UI	CK838606	Heart and neural crest derivatives expressed transcript 1	Hand1	126	UI-R-AB0-vr-e-01-0-UI	Dctn3_predicted	ENSRNOG00000014208	Cell structure/cytoskeleton	3	Dctn3	Dynactin 3
149	UI-R-AG0-xa-f-04-0-UI	AI602501	LIM and cysteine-rich domains 1	Lmcd1	37	UI-R-AB0-vy-h-02-0-UI	RGD1308185	ENSRNOG00000018998	Cell differentiation	2	0	Transcribed locus
53	UI-R-BJ0P-afd-c-01-0-UI	CK839239	Dynein, cytoplasmic, heavy chain 1	Dync1h1	117	UI-R-AB1-yy-b-08-0-UI	Pdzk3	ENSRNOG00000013140	Cell structure/cytoskeleton	3	Pdzk3	PDZ domain containing 3
308	UI-R-BJ0P-aff-f-04-0-UI	CK839299	SERTA domain containing 1	Sertad1	169	UI-R-AB1-yy-h-08-0-UI	RGD1311634_predicted		Unknown	3	0	RGD1311634
258	UI-R-BJ0P-aff-g-09-0-UI	CK839304	ATPase, H+ transporting, V1 subunit G isoform 2	ATP6V1G2	103	UI-R-AC0-yl-g-05-0-UI	Kcnh2	ENSRNOG00000009872	Transport/trafficking	3	Kcnh2	Potassium voltage-gated channel, subfamily H (eag-related), member 2
258	UI-R-BJ0P-aff-g-09-0-UI	CK839304	ATPase, H+ transporting, V1 subunit G isoform 2 (RT1 class Ib, locus Aw2)	ATP6V1G2	79	UI-R-AC0-yp-c-07-0-UI	MGC94969	ENSRNOG00000006514	Cell structure/cytoskeleton	3	Vezt	Vezatin, adherens junctions transmembrane protein
198	UI-R-BJ0P-afm-c-10-0-UI	AW433845	Ribosomal protein, large P2	Rplp2	57	UI-R-AC1-xn-f-09-0-UI	Plod3	ENSRNOG00000001417	Metabolism	3	Plod3	Procollagen-lysine, 2-oxoglutarate 5-dioxygenase 3
47	UI-R-BJ0P-afp-b-01-0-UI	CK841564	Flavin containing monooxygenase 2	Fmo2	177	UI-R-AD1-zo-e-05-0-UI	Ltbp3	ENSRNOG00000020813	Signaling	3	Ltbp3	Latent transforming growth factor beta binding protein 3
177	UI-R-BJ0P-aga-g-09-0-UI	BF566991	Solute carrier family 6 (neurotransmitter transporter, taurine), member 6	Slc6a6	120	UI-R-AD1-zr-g-09-0-UI	Crsp3	ENSRNOG00000013422	Transcription	3	Crsp3	Cofactor required for Sp1 transcriptional activation, subunit 3
240	UI-R-BJ0P-aiv-b-06-0-UI	CK842049	Thrombomodulin	Thbd	192	UI-R-AF0-yd-e-05-0-UI	RGD1564129_predicted		Unknown	3	0	RGD1561311
110	UI-R-BJ1-ata-h-09-0-UI	CK842675	Zinc finger protein 180	Zfp180	50	UI-R-AF1-aap-d-04-0-UI	Rab2l	ENSRNOG00000000474	Transport/trafficking	3	Rab2l	RAB2, member RAS oncogene family-like
147	UI-R-BJ1-atp-b-04-0-UI	CK842947	Anti-Mullerian hormone type 2 receptor	Amhr2	88	UI-R-AF1-aat-a-12-0-UI	Ebna1bp2	ENSRNOG00000007087	Cell structure/cytoskeleton	3	Ebna1bp2	EBNA1 binding protein 2
25	UI-R-BJ1-aty-h-10-0-UI	BE101082	Sclerostin	Sost	150	UI-R-AF1-aaw-g-09-0-UI	MGC72581		Unknown	3	0	LOC290635
111	UI-R-BJ1-atz-f-01-0-UI	CK839422	Arsenic (+3 oxidation state) methyltransferase	As3mt	207	UI-R-AG0-wx-g-09-0-UI	Hand1		Unknown	4	Hand1	Heart and neural crest derivatives expressed transcript 1
24	UI-R-BJ1-aud-d-08-0-UI		Myelocytomatosis viral oncogene homolog	Myc	74	UI-R-AG0-xa-f-04-0-UI	Lmcd1_predicted	ENSRNOG00000005690	Transcription	3	Lmcd1	LIM and cysteine-rich domains 1
138	UI-R-BJ1-auq-b-01-0-UI	CK839738	V-ros UR2 sarcoma virus oncogene homolog 1 (avian)	Ros1	77	UI-R-BJ0p-afd-c-01-0-UI	Dnch1	ENSRNOG00000006178	Transport/trafficking	3	Dync1h1	Dynein, cytoplasmic, heavy chain 1
189	UI-R-BJ1-avb-f-12-0-UI	BE111515	Forkhead box O1A	Foxo1a	181	UI-R-BJ0p-afd-c-01-0-UI	Dnch1	ENSRNOG00000006178	Transport/trafficking	3	Dync1h1	Dynein, cytoplasmic, heavy chain 1
202	UI-R-BJ1-avd-h-04-0-UI	BE110739	Small optic lobes homolog	Solh	290	UI-R-BJ0p-aff-f-04-0-UI	Sertad1	ENSRNOG00000024363	Transcription	6	Sertad1	SERTA domain containing 1
292	UI-R-BJ1-avl-a-07-0-UI	BE112211	GLIS family zinc finger 2	Glis1	200	UI-R-BJ0p-afm-c-10-0-UI	LOC498555	ENSRNOG00000031177	Translation/protein processing	3	Rplp2	Ribosomal protein, large P2
178	UI-R-BJ1-avq-a-02-0-UI	BE109596	Mixed lineage leukemia gene homolog 2 protein	Mll2	67	UI-R-BJ0p-afp-b-01-0-UI	Fmo2	ENSRNOG00000003510	Stress/immune response	3	Fmo2	Flavin containing monooxygenase 2
112	UI-R-BJ1-avq-d-05-0-UI	BE109632	GRIP1 associated protein 1	Gripap1	97	UI-R-BJ0p-aga-g-09-0-UI	Slc6a6	ENSRNOG00000009019	Transport/trafficking	3	Slc6a6	Solute carrier family 6 (neurotransmitter transporter, taurine), member 6
75	UI-R-BJ1-avq-f-06-0-UI	BE109655	translation factor sui1 homolog	Sui1	213	UI-R-BJ0p-aiv-b-06-0-UI	Thbd	ENSRNOG00000004687	Stress/immune response	4	Thbd	Thrombomodulin
167	UI-R-BJ1-avu-d-10-0-UI	BE110651	PLU1	Plu1	196	UI-R-BJ1-ata-h-09-0-UI	Zfp180	ENSRNOG00000029336	Transcription	3	Zfp180	Zinc finger protein 180
37	UI-R-BJ1-avu-g-12-0-UI	BE110683	Annexin A5	Anxa5	131	UI-R-BJ1-atp-b-04-0-UI	Amhr2	ENSRNOG00000014850	Signaling	3	Amhr2	Anti-Mullerian hormone type 2 receptor
41	UI-R-BJ1-avw-b-05-0-UI	BE115543	Sulfatase 1	Sulf1	39	UI-R-BJ1-aty-h-10-0-UI	Sost	ENSRNOG00000020805	Signaling	2	Sost	Sclerostin
118	UI-R-BJ1-awf-f-04-0-UI	BE113034	HesB protein	HesB	171	UI-R-BJ1-atz-f-01-0-UI	As3mt	ENSRNOG00000020081	Stress/immune response	3	As3mt	Arsenic (+3 oxidation state) methyltransferase
273	UI-R-BJ1-awh-e-06-0-UI	BE113797	Synaptogyrin 1	Syngr1	49	UI-R-BJ1-auq-b-01-0-UI	Ros1	ENSRNOG00000000406	Signaling	3	Ros1	V-ros UR2 sarcoma virus oncogene homolog 1 (avian)
278	UI-R-BJ1-awl-c-06-0-UI	BE113431	Tumor necrosis factor superfamily, member 5-induced protein 1 (predicted)	Tnfsf5ip1	119	UI-R-BJ1-avb-f-12-0-UI	Foxo1a	ENSRNOG00000013397	Transcription	3	Foxo1a	Forkhead box O1A
122	UI-R-BJ1-aws-a-12-0-UI	CK845362	Microtubule-associated protein 4	Map4	174	UI-R-BJ1-avd-h-04-0-UI	Solh_predicted	ENSRNOG00000020239	Transcription	3	Solh	Small optic lobes homolog
199	UI-R-BJ1-azp-d-01-0-UI	CK842227	Ras homolog gene family, member G	RhoG	267	UI-R-BJ1-avl-a-07-0-UI	Glis2_predicted	ENSRNOG00000004766	Transcription	6	Glis1	GLIS family zinc finger 2
107	UI-R-BJ2-boo-e-08-0-UI	BF414279	Septin 2	Sept2	178	UI-R-BJ1-avq-a-02-0-UI	RGD1308331_predicted	ENSRNOG00000020961	Transcription	3	Mll2	Mixed lineage leukemia gene homolog 2 protein
302	UI-R-BJ2-boy-f-09-0-UI	BF415014	Mitochondrial ribosomal protein L38	mRpL38	98	UI-R-BJ1-avq-d-05-0-UI	Gripap1	ENSRNOG00000009071	Signaling	3	Gripap1	GRIP1 associated protein 1
48	UI-R-BJ2-bpj-e-02-0-UI	BF420146	Translocase of outer mitochondrial membrane 22 homolog	Tomm22	159	UI-R-BJ1-avq-f-06-0-UI	RGD1309241_predicted	ENSRNOG00000018848	Translation/protein processing	3	Sui1	translation factor sui1 homolog
187	UI-R-BJ2-bpu-e-02-0-UI	BF406560	RGD1309651		69	UI-R-BJ1-avu-d-10-0-UI	RGD1565602_predicted	ENSRNOG00000004433	Transcription	3	Plu1	PLU1
3	UI-R-BJ2-bpv-d-06-0-UI	BF406636	G0/G1 switch gene 2	G0s2	128	UI-R-BJ1-avu-g-12-0-UI	Anxa5	ENSRNOG00000014453	Cell death	3	Anxa5	Annexin A5
251	UI-R-BJ2-bpy-a-07-0-UI	BF420607	LOC364514		156	UI-R-BJ1-awf-f-04-0-UI	Hbld2	ENSRNOG00000018343	Stress/immune response	3	HesB	HesB protein
179	UI-R-BJ2-bpy-a-11-0-UI	CK843606	zinc finger protein 324	Zfp324	279	UI-R-BJ1-awh-e-06-0-UI	Syngr1	ENSRNOG00000017108	Transport/trafficking	6	Syngr1	Synaptogyrin 1
83	UI-R-BJ2-bqj-f-07-0-UI	BF418848	Phosphoserine phosphatase	Psph	281	UI-R-BJ1-awl-c-06-0-UI	Tnfsf5ip1_predicted	ENSRNOG00000017729	Cell death	6	Tnfsf5ip1	Tumor necrosis factor superfamily, member 5-induced protein 1 (predicted)
6	UI-R-BJ2-bqt-d-07-0-UI	CK843842	RGD1306500		176	UI-R-BJ1-aws-a-12-0-UI	LOC367171	ENSRNOG00000020748	Cell structure/cytoskeleton	3	Map4	Microtubule-associated protein 4
180	UI-R-BO0-agn-d-05-0-UI	BF566561	RIO kinase 2	Riok2	175	UI-R-BJ1-azp-d-01-0-UI	Rhog	ENSRNOG00000020393	Cell structure/cytoskeleton	3	RhoG	Ras homolog gene family, member G
196	UI-R-BO0-ahn-b-06-0-UI		Complement component 5, receptor 1	C5r1	151	UI-R-BJ2-boo-e-08-0-UI	39327	ENSRNOG00000017952	Cell structure/cytoskeleton	3	Sept2	Septin 2
86	UI-R-BO0-ahn-f-05-0-UI	BF567853	Ubiquitin specific protease 33	Usp33	270	UI-R-BJ2-boy-f-09-0-UI	Mrpl38	ENSRNOG00000008256	Translation/protein processing	6	mRpL38	Mitochondrial ribosomal protein L38
184	UI-R-BO0-aho-e-07-0-UI	BF567888	Transient receptor potential cation channel, subfamily M, member 3	Trpm3	124	UI-R-BJ2-bpj-e-02-0-UI	Tomm22	ENSRNOG00000014058	Transport/trafficking	3	Tomm22	Translocase of outer mitochondrial membrane 22 homolog
100	UI-R-BO0-ahp-a-02-0-UI	AW522894	LOC308556		147	UI-R-BJ2-bpu-e-02-0-UI	RGD1309651_predicted		Unknown	3	0	RGD1309651
87	UI-R-BO1-apu-f-03-0-UI	BE097213	Sparc/osteonectin, cwcv and kazal-like domains proteoglycan 1	Spock1	3	UI-R-BJ2-bpv-d-06-0-UI	G0s2	ENSRNOG00000006019	Cell cycle/proliferation	1	G0s2	G0/G1 switch gene 2
5	UI-R-BO1-asp-f-08-0-UI	BE106583	Synaptotagmin 2	Syt2	191	UI-R-BJ2-bpy-a-11-0-UI	RGD1562805_predicted	ENSRNOG00000027436	Transcription	3	Zfp324	zinc finger protein 324
62	UI-R-BO1-asq-a-08-0-UI	BE106615	Cd200 antigen	Cd200	53	UI-R-BJ2-bqj-f-07-0-UI	Psph	ENSRNOG00000000925	Metabolism	3	Psph	Phosphoserine phosphatase
181	UI-R-BS1-ayr-d-02-0-UI	BE107225	Disabled homolog 2	Dab2	114	UI-R-BO0-agn-d-05-0-UI	Riok2	ENSRNOG00000012692	Transcription	3	Riok2	RIO kinase 2
141	UI-R-BS1-ays-a-03-0-UI	BE107282	Ischemia related factor vof-16	Vof16	107	UI-R-BO0-ahn-f-05-0-UI	Usp33	ENSRNOG00000011294	Translation/protein processing	3	Usp33	Ubiquitin specific protease 33
154	UI-R-BS1-aza-b-08-0-UI	BE108941	Mitochondrial intermediate peptidase	Mipep	193	UI-R-BO0-aho-e-07-0-UI	Trpm3_predicted	ENSRNOG00000027770	Transport/trafficking	3	Trpm3	Transient receptor potential cation channel, subfamily M, member 3
116	UI-R-BS1-azj-d-09-0-UI	BE118161	RGD1304622		184	UI-R-BO0-ahp-a-02-0-UI	RGD1564982_predicted		Unknown	3	0	LOC308556
66	UI-R-BT0-pw-g-09-0-UI	AI454578	Polyadenylate-binding protein-interacting protein 2	Paip2	115	UI-R-BO1-apu-f-03-0-UI	Spock1	ENSRNOG00000012747	Cell structure/cytoskeleton	3	Spock1	Sparc/osteonectin, cwcv and kazal-like domains proteoglycan 1
1	UI-R-BT0-qk-f-01-0-UI	AI454691	Telomeric repeat binding factor 2	Terf1	2	UI-R-BO1-asp-f-08-0-UI	Syt2	ENSRNOG00000004756	Transport/trafficking	1	Syt2	Synaptotagmin 2
228	UI-R-BT1-ajw-f-11-0-UI	BF565994	A disintegrin-like and metalloprotease (reprolysin type) with thrombospondin type 1 motif, 1	Adamts1	62	UI-R-BO1-asq-a-08-0-UI	Mox2	ENSRNOG00000002141	Stress/immune response	3	Cd200	Cd200 antigen
155	UI-R-BT1-akb-c-03-0-UI	AW527882	Neurofibromatosis 2	Nf2	195	UI-R-BS1-ayr-d-02-0-UI	Dab2	ENSRNOG00000028930	Cell differentiation	3	Dab2	Disabled homolog 2
12	UI-R-BT1-akf-a-09-0-UI	AW529356	CCAAT/enhancer binding protein (C/EBP), beta	Cebpb	186	UI-R-BS1-ays-a-03-0-UI	Vof16	ENSRNOG00000024378	Stress/immune response	3	Vof16	Ischemia related factor vof-16
101	UI-R-BT1-akf-b-02-0-UI	BF566412	B430201G11Rik		123	UI-R-BS1-aza-b-08-0-UI	Mipep	ENSRNOG00000013876	Metabolism	3	Mipep	Mitochondrial intermediate peptidase
18	UI-R-BX0-arb-a-05-0-UI	BE103366	Solute carrier family 25 (mitochondrial carrier, phosphate carrier), member 25	Slc25a25	168	UI-R-BT0-pw-g-09-0-UI	LOC361309	ENSRNOG00000019934	Translation/protein processing	3	Paip2	Polyadenylate-binding protein-interacting protein 2
208	UI-R-BX0-art-c-10-0-UI	BE104767	Splicing factor, arginine/serine-rich 12	Sfrs12	5	UI-R-BT0-qk-f-01-0-UI	Terf2_predicted	ENSRNOG00000020435	Cell cycle/proliferation	1	Terf1	Telomeric repeat binding factor 2
76	UI-R-C0-gr-b-07-0-UI	AA964867	Guanine deaminase	Gda	205	UI-R-BT1-ajw-f-11-0-UI	Adamts1	ENSRNOG00000001607	Cell cycle/proliferation	4	Adamts1	A disintegrin-like and metalloprotease (reprolysin type) with thrombospondin type 1 motif, 1
168	UI-R-C0-gr-c-11-0-UI	AA964882	sarcoglycan, beta (dystrophin-associated glycoprotein)	Sgcb	92	UI-R-BT1-akb-c-03-0-UI	Nf2	ENSRNOG00000007948	Cell cycle/proliferation	3	Nf2	Neurofibromatosis 2
93	UI-R-C0-gs-g-08-0-UI	AA963841	Centaurin, delta 2	Centd2	40	UI-R-BT1-akf-a-09-0-UI	Cebpb	ENSRNOG00000025114	Transcription	2	Cebpb	CCAAT/enhancer binding protein (C/EBP), beta
126	UI-R-C0-gt-d-10-0-UI	AI113008	Proteoglycan 4, (megakaryocyte stimulating factor, articular superficial zone protein, camptodactyly, arthropathy, coxa vara, pericarditis syndrome) (predicted)	Prg4	153	UI-R-BT1-akf-b-02-0-UI	RGD1311409_predicted		Unknown	3	0	B430201G11Rik
203	UI-R-C0-gw-e-01-0-UI	AA964338	SMC4 structural maintenance of chromosomes 4-like 1	Smc4l1	35	UI-R-BX0-arb-a-05-0-UI	Slc25a25	ENSRNOG00000014338	Transport/trafficking	2	Slc25a25	Solute carrier family 25 (mitochondrial carrier, phosphate carrier), member 25
117	UI-R-C0-hb-g-10-0-UI	AA964924	Septin 4	Sept4	238	UI-R-BX0-art-c-10-0-UI	Sfrs12	ENSRNOG00000032735	Transcription	4	Sfrs12	Splicing factor, arginine/serine-rich 12
173	UI-R-C0-hc-d-11-0-UI	AA965204	Complement component 1, s subcomponent	C1s	155	UI-R-C0-gr-b-07-0-UI	Gda	ENSRNOG00000018282	Metabolism	3	Gda	Guanine deaminase
2	UI-R-C0-he-d-04-0-UI	AA996525	POU domain, class 3, transcription factor 4	Pou3f4	165	UI-R-C0-gs-g-08-0-UI	Centd2	ENSRNOG00000019555	Cell structure/cytoskeleton	3	Centd2	Centaurin, delta 2
151	UI-R-C0-hh-c-07-0-UI	AA996887	Nitrogen fixation cluster-like	NifU	63	UI-R-C0-gt-d-10-0-UI	Prg4_predicted	ENSRNOG00000002385	Cell cycle/proliferation	3	Prg4	Proteoglycan 4, (megakaryocyte stimulating factor, articular superficial zone protein, camptodactyly, arthropathy, coxa vara, pericarditis syndrome) (predicted)
266	UI-R-C0-hr-d-12-0-UI	AA997115	RGD1311859		90	UI-R-C0-hb-g-10-0-UI	Pnutl2	ENSRNOG00000007367	Cell structure/cytoskeleton	3	Sept4	Septin 4
182	UI-R-C0-hv-b-10-0-UI	AA997773	Ras and Rab interactor 3	Rin3	111	UI-R-C0-hc-d-11-0-UI	C1s	ENSRNOG00000011971	Cell differentiation	3	C1s	Complement component 1, s subcomponent
263	UI-R-C0-hx-b-05-0-UI	BF557643	RGD1310320		1	UI-R-C0-he-d-04-0-UI	Pou3f4	ENSRNOG00000002784	Transcription	1	Pou3f4	POU domain, class 3, transcription factor 4
190	UI-R-C0-hz-b-09-0-UI	BF557660	Microrchidia	Morc	51	UI-R-C0-hh-c-07-0-UI	RGD1309562_predicted	ENSRNOG00000000701	Stress/immune response	3	NifU	Nitrogen fixation cluster-like
38	UI-R-C0-ib-d-01-0-UI	BF561675	Eukaryotic translation elongation factor 1 epsilon 1	Eef1e1	255	UI-R-C0-hr-d-12-0-UI	RGD1311859_predicted		Unknown	5	0	RGD1311859
54	UI-R-C0-id-b-07-0-UI	AA998140	Dynactin 4	Dctn4	87	UI-R-C0-hv-b-10-0-UI	Rin3_predicted	ENSRNOG00000007062	Transport/trafficking	3	Rin3	Ras and Rab interactor 3
213	UI-R-C0-ih-e-04-0-UI	AA998705	Topoisomerase I binding, arginine/serine-rich (predicted)	Topors	136	UI-R-C0-ib-d-01-0-UI	Eef1e1_predicted	ENSRNOG00000016390	Translation/protein processing	3	Eef1e1	Eukaryotic translation elongation factor 1 epsilon 1
279	UI-R-C0-ih-h-05-0-UI	BF554026	Vang, van gogh-like 1	VANGL1	162	UI-R-C0-id-b-07-0-UI	Dctn4	ENSRNOG00000019298	Cell structure/cytoskeleton	3	Dctn4	Dynactin 4
216	UI-R-C0-io-h-02-0-UI	AI029014	Cysteine and glycine-rich protein 2	Csrp2	215	UI-R-C0-ih-e-04-0-UI	Topors_predicted	ENSRNOG00000006485	Transcription	4	Topors	Topoisomerase I binding, arginine/serine-rich (predicted)
45	UI-R-C0-ip-d-02-0-UI	AI029203	DNA-damage inducible transcript 3	Ddit3	210	UI-R-C0-io-h-02-0-UI	Csrp2	ENSRNOG00000003772	Cell cycle/proliferation	4	Csrp2	Cysteine and glycine-rich protein 2
241	UI-R-C0-it-a-12-0-UI	AI030166	Basic transcription element binding protein 1 (Kruppel-like factor 9)	Klf9	82	UI-R-C0-ip-d-02-0-UI	Ddit3	ENSRNOG00000006789	Transcription	3	Ddit3	DNA-damage inducible transcript 3
88	UI-R-C0-ix-a-10-0-UI	BF552706	NAD(P)H dehydrogenase, quinone 2	Nqo2	199	UI-R-C0-ip-d-02-0-UI	Ddit3	ENSRNOG00000030334	Transcription	3	Ddit3	DNA-damage inducible transcript 3
284	UI-R-C0-ix-c-06-0-UI	AI029319	Calmodulin regulated spectrin-associated protein 1	Camsap1	220	UI-R-C0-it-a-12-0-UI	Bteb1	ENSRNOG00000014215	Transcription	4	Klf9	Basic transcription element binding protein 1 (Kruppel-like factor 9)
200	UI-R-C0-jd-e-03-0-UI		FBJ osteosarcoma oncogene B	Fosl2	148	UI-R-C0-ix-a-10-0-UI	Nqo2	ENSRNOG00000017820	Stress/immune response	3	Nqo2	NAD(P)H dehydrogenase, quinone 2
70	UI-R-C0-ji-c-12-0-UI	BF550542	Scm-like with four mbt domains 1	Sfmbt1	282	UI-R-C0-ix-c-06-0-UI	RGD1565022_predicted	ENSRNOG00000017883	Cell structure/cytoskeleton	6	Camsap1	Calmodulin regulated spectrin-associated protein 1
30	UI-R-C0-jm-d-03-0-UI	BF550577	Elongation factor RNA polymerase II 2	Ell2	139	UI-R-C0-ji-c-12-0-UI	Sfmbt1	ENSRNOG00000016645	Transcription	3	Sfmbt1	Scm-like with four mbt domains 1
212	UI-R-C0-jn-b-02-0-UI	BF550957	Superoxide dismutase 2, mitochondrial	Sod2	43	UI-R-C0-jm-d-03-0-UI	Ell2	ENSRNOG00000027089	Transcription	2	Ell2	Elongation factor RNA polymerase II 2
98	UI-R-C0-jr-d-10-0-UI	AI029979	Transcribed locus		232	UI-R-C0-jn-b-02-0-UI	Sod2	ENSRNOG00000019048	Stress/immune response	4	Sod2	Superoxide dismutase 2, mitochondrial
21	UI-R-C1-jv-h-05-0-UI	AI044131	Jun-B oncogene	Junb	56	UI-R-C0-jr-d-10-0-UI			Unknown	3	0	Transcribed locus
290	UI-R-C1-jw-f-08-0-UI	AI044491	Olfactomedin-like 2B	Olfml2b	14	UI-R-C1-jv-h-05-0-UI	Junb	ENSRNOG00000003678	Transcription	2	Junb	Jun-B oncogene
94	UI-R-C1-jz-b-04-0-UI	BF550885	Cortactin binding protein 2	Cttnbp2	94	UI-R-C1-jz-b-04-0-UI	Cttnbp2	ENSRNOG00000008440	Cell structure/cytoskeleton	3	Cttnbp2	Cortactin binding protein 2
244	UI-R-C1-jz-c-12-0-UI	BF545611	Endothelial differentiation, lysophosphatidic acid G-protein-coupled receptor, 2	Edg6	249	UI-R-C1-jz-c-12-0-UI	Edg2	ENSRNOG00000013656	Signaling	5	Edg6	Endothelial differentiation, lysophosphatidic acid G-protein-coupled receptor, 2
28	UI-R-C1-jz-g-01-0-UI	BF523563	LPS-induced TNF factor	Litaf	8	UI-R-C1-jz-g-01-0-UI	Litaf	ENSRNOG00000002520	Transcription	2	Litaf	LPS-induced TNF factor
250	UI-R-C1-kb-d-03-0-UI	BF542233	M-phase phosphoprotein	mpp8	257	UI-R-C1-kb-d-03-0-UI	RGD1305133	ENSRNOG00000032888	Unknown	5	mpp8	M-phase phosphoprotein
294	UI-R-C1-kb-f-02-0-UI	CK840699	Proopiomelanocortin, beta (endorphin, beta)	Pomc	258	UI-R-C1-kb-d-03-0-UI	RGD1305133		Cell cycle/proliferation	5	mpp8	M-phase phosphoprotein
272	UI-R-C1-kb-f-08-0-UI	AI044238	Protein kinase C, delta	Prkcd	274	UI-R-C1-kb-f-02-0-UI	Pomc	ENSRNOG00000012686	Signaling	6	Pomc	Proopiomelanocortin, beta (endorphin, beta)
280	UI-R-C1-kc-c-02-0-UI	AI044607	LOC360987		277	UI-R-C1-kb-f-08-0-UI	Prkcd	ENSRNOG00000016346	Signaling	6	Prkcd	Protein kinase C, delta
255	UI-R-C1-kc-h-05-0-UI	AI044631	CD3 antigen, gamma polypeptide	Cd3g	253	UI-R-C1-kc-h-05-0-UI	Cd3g	ENSRNOG00000015945	Cell death	5	Cd3g	CD3 antigen, gamma polypeptide
281	UI-R-C1-kf-b-10-0-UI	BF551538	Histidine-rich glycoprotein	Hrg	262	UI-R-C1-kf-b-10-0-UI	Hrg	ENSRNOG00000001809	Stress/immune response	6	Hrg	Histidine-rich glycoprotein
256	UI-R-C1-kg-d-03-0-UI	AI045119	Dihydrolipoamide dehydrogenase	Dld	244	UI-R-C1-kg-d-03-0-UI	Dld	ENSRNOG00000006364	Metabolism	5	Dld	Dihydrolipoamide dehydrogenase
287	UI-R-C1-kh-g-06-0-UI	AI045342	Pecanex-like 3	Pcnxl3	286	UI-R-C1-kh-g-06-0-UI	Pcnxl3	ENSRNOG00000020742	Cell differentiation	6	Pcnxl3	Pecanex-like 3
267	UI-R-C1-kj-h-12-0-UI	AI045518	RGD1561029		251	UI-R-C1-kk-g-01-0-UI	Wnt2b	ENSRNOG00000014385	Cell differentiation	5	Wnt2b	Wingless-type MMTV integration site family, member 2B
259	UI-R-C1-kk-g-01-0-UI	AI044919	Wingless-type MMTV integration site family, member 2B	Wnt2b	234	UI-R-C1-kk-g-12-0-UI	Stat3	ENSRNOG00000019742	Transcription	4	Stat3	Signal transducer and activator of transcription 3
225	UI-R-C1-kk-g-12-0-UI	AI045179	Signal transducer and activator of transcription 3	Stat3	272	UI-R-C1-kp-g-12-0-UI	Mtmr9	ENSRNOG00000011560	Metabolism	6	Mtmr9	Myotubularin related protein 9
275	UI-R-C1-kp-g-12-0-UI	BF554387	Myotubularin related protein 9	Mtmr9	245	UI-R-C1-kq-b-07-0-UI	RGD1308301_predicted	ENSRNOG00000008287	Cell differentiation	5	Nle1	Notchless gene homolog
254	UI-R-C1-kq-b-07-0-UI	AI059154	Notchless gene homolog	Nle1	239	UI-R-C1-kr-b-12-0-UI	Rdbp	ENSRNOG00000000420	Transcription	5	Rdbp	RD RNA-binding protein
246	UI-R-C1-kr-b-12-0-UI	AI059832	RD RNA-binding protein	Rdbp	96	UI-R-C1-kr-c-03-0-UI	Cops2	ENSRNOG00000008744	Cell differentiation	3	Cops2	COP9 (constitutive photomorphogenic) homolog, subunit 2
159	UI-R-C1-kr-c-03-0-UI	BF554418	COP9 (constitutive photomorphogenic) homolog, subunit 2	Cops2	242	UI-R-C1-kr-c-11-0-UI	RGD735112		Unknown	5	0	RGD735112
264	UI-R-C1-kr-c-11-0-UI	AI059837	RGD735112		269	UI-R-C1-kr-g-09-0-UI	Cry2	ENSRNOG00000007478	Transcription	6	Cry2	Cryptochrome 2 (photolyase-like)
305	UI-R-C1-kr-g-09-0-UI	AI059856	Cryptochrome 2 (photolyase-like)	Cry2	7	UI-R-C1-lb-e-03-0-UI	RGD1311843_predicted	ENSRNOG00000001603	Translation/protein processing	2	N6amt1	N6-DNA-methyltransferase isoform 1
33	UI-R-C1-lb-e-03-0-UI	BF558495	N6-DNA-methyltransferase isoform 1	N6amt1	263	UI-R-C1-lf-c-12-0-UI	Klf3_mapped	ENSRNOG00000002163	Transcription	6	Klf3	Kruppel-like factor 3
262	UI-R-C1-le-b-04-0-UI	AI059385	Activating transcription factor 6	Atf6	247	UI-R-C1-lg-a-09-0-UI	Lcmt2	ENSRNOG00000011982	Metabolism	5	Lcmt2	Leucine carboxyl methyltransferase 2
300	UI-R-C1-lf-c-12-0-UI	BF546577	Kruppel-like factor 3	Klf3	248	UI-R-C1-lg-a-09-0-UI	Lcmt2	ENSRNOG00000011982	Metabolism	5	Lcmt2	Leucine carboxyl methyltransferase 2
252	UI-R-C1-lg-a-09-0-UI	BF549503	Leucine carboxyl methyltransferase 2	Lcmt2	149	UI-R-C1-lj-e-02-0-UI	rnf141	ENSRNOG00000017900	Transcription	3	rnf141	Ring finger protein 141
191	UI-R-C1-lj-e-02-0-UI	AI059580	Ring finger protein 141	rnf141	121	UI-R-C1-lj-g-12-0-UI	Ppp4r1	ENSRNOG00000013733	Signaling	3	Ppp4r1	Protein phosphatase 4, regulatory subunit 1
63	UI-R-C1-lj-g-12-0-UI	AI059606	Protein phosphatase 4, regulatory subunit 1	Ppp4r1	254	UI-R-C1-lk-g-02-0-UI	Aldh1a2	ENSRNOG00000016042	Stress/immune response	5	Aldh1a2	Aldehyde dehydrogenase family 1, subfamily A2
243	UI-R-C1-lk-g-02-0-UI	BF546771	Aldehyde dehydrogenase family 1, subfamily A2	Aldh1a2	240	UI-R-C1-lp-g-10-0-UI	Gtf2i	ENSRNOG00000001479	Transcription	5	Gtf2i	General transcription factor II I
245	UI-R-C1-lp-g-10-0-UI	AI070190	General transcription factor II I	Gtf2i	266	UI-R-C2-mq-b-08-0-UI	Zdhhc3	ENSRNOG00000004344	Transport/trafficking	6	Zdhhc3	Zinc finger, DHHC domain containing 3
301	UI-R-C2-mq-b-08-0-UI	AI070424	Zinc finger, DHHC domain containing 3	Zdhhc3	48	UI-R-C2-mv-g-03-0-UI	Actb	ENSRNOG00000034254	Cell structure/cytoskeleton	2	Actb	Actin, beta
15	UI-R-C2-mv-g-03-0-UI	AI070848	Actin, beta	Actb	283	UI-R-C2-mw-b-02-0-UI	LOC497724	ENSRNOG00000018461	Signaling	6	Pdgfrb	Platelet derived growth factor receptor, beta polypeptide
298	UI-R-C2-mw-b-02-0-UI	AI071374	Platelet derived growth factor receptor, beta polypeptide	Pdgfrb	36	UI-R-C2-mw-d-06-0-UI	Bnip3	ENSRNOG00000017243	Cell death	2	Bnip3	BCL2/adenovirus E1B 19 kDa-interacting protein 3
34	UI-R-C2-mw-d-06-0-UI	AI385294	BCL2/adenovirus E1B 19 kDa-interacting protein 3	Bnip3	268	UI-R-C2-mz-g-04-0-UI	Fem1b_predicted	ENSRNOG00000007077	Cell death	6	Fem1b	Feminization 1 homolog b
286	UI-R-C2-mz-g-04-0-UI	BF552914	Feminization 1 homolog b	Fem1b	160	UI-R-C2-nc-d-07-0-UI	RGD1308881_predicted	ENSRNOG00000018906	Signaling	3	Ghdc	GH3 domain containing
16	UI-R-C2-nb-e-03-0-UI	AI071249	Protein tyrosine phosphatase 4a1	Ptp4a1	252	UI-R-C2-nh-g-10-0-UI	Ptdss2_predicted	ENSRNOG00000015912	Metabolism	5	Ptdss2	Phosphatidylserine synthase 2
183	UI-R-C2-nc-d-07-0-UI	AI071705	GH3 domain containing	Ghdc	271	UI-R-C2-nl-c-08-0-UI	Asb2	ENSRNOG00000009012	Transcription	6	Asb2	Ankyrin repeat and SOCS box-containing protein 2
248	UI-R-C2-nh-g-10-0-UI	BF553121	Phosphatidylserine synthase 2	Ptdss2	256	UI-R-C2-nm-g-08-0-UI	Foxe1	ENSRNOG00000023497	Transcription	5	Foxe1	Forkhead box E1 (thyroid transcription factor 2)
282	UI-R-C2-nl-c-08-0-UI	AI072185	Ankyrin repeat and SOCS box-containing protein 2	Asb2	265	UI-R-C2p-nq-h-03-0-UI	Hmox2	ENSRNOG00000003773	Stress/immune response	6	Hmox2	Heme oxygenase (decycling) 2
276	UI-R-C2-nm-f-02-0-UI	BF552836	LOC362065		289	UI-R-C2p-nr-g-03-0-UI	RGD1564403_predicted	ENSRNOG00000022312	Transport/trafficking	6	Lrsam1	Leucine rich repeat and sterile alpha motif containing 1
257	UI-R-C2-nm-g-08-0-UI	AI111628	Forkhead box E1 (thyroid transcription factor 2)	Foxe1	33	UI-R-C2p-nt-g-09-0-UI	Tmem23	ENSRNOG00000012536	Cell death	2	Tmem23	Transmembrane protein 23
270	UI-R-C2p-nq-h-03-0-UI	BF521858	Heme oxygenase (decycling) 2	Hmox2	284	UI-R-C2p-oc-d-10-0-UI	RGD1308302	ENSRNOG00000018766	Metabolism	6	0	LOC308911
293	UI-R-C2P-nr-g-03-0-UI	AI113133	Leucine rich repeat and sterile alpha motif containing 1	Lrsam1	31	UI-R-C2p-qo-d-08-0-UI	Igfbp1	ENSRNOG00000008371	Signaling	2	Igfbp1	Insulin-like growth factor binding protein 1
27	UI-R-C2P-nt-g-09-0-UI	AI113283	Transmembrane protein 23	Tmem23	243	UI-R-C2p-qq-e-06-0-UI	RGD1310480_predicted		Unknown	5	0	RGD1310480
289	UI-R-C2p-nv-c-11-0-UI	BF553404	Phosphogluconate dehydrogenase	Pgd	261	UI-R-C2p-qz-h-04-0-UI	Rhbdl7_predicted	ENSRNOG00000001443	Signaling	6	rhbdl7	Rhomboid, veinlet-like 7
274	UI-R-C2P-oc-d-10-0-UI	AI137525	LOC308911		259	UI-R-C2p-rt-b-07-0-UI	Osmr	ENSRNOG00000033192	Signaling	5	Osmr	Oncostatin M specific receptor
283	UI-R-C2P-oc-g-03-0-UI	AI137544	LOC362592		293	UI-R-C3-sp-d-09-0-UI	RT1-CE10	ENSRNOG00000031090	Stress/immune response	6	RT1-CE7	RT1 class I, CE7
13	UI-R-C2P-qo-d-08-0-UI	AI454643	Insulin-like growth factor binding protein 1	Igfbp1	294	UI-R-C3-sp-d-09-0-UI	RT1-CE10	ENSRNOG00000031090	Stress/immune response	6	RT1-CE7	RT1 class I, CE7
265	UI-R-C2P-qq-e-06-0-UI	AI555302	RGD1310480		28	UI-R-C4-alp-e-09-0-UI	Trp53inp1	ENSRNOG00000007964	Cell death	2	Trp53inp1	Transformation related protein 53 inducible nuclear protein 1
299	UI-R-C2P-qz-h-04-0-UI	AI555816	Rhomboid, veinlet-like 7	rhbdl7	237	UI-R-C4-alv-b-10-0-UI	Kng1	ENSRNOG00000030387	Stress/immune response	4	Kngk	K-kininogen+D355
253	UI-R-C2P-rt-b-07-0-UI	AI501164	Oncostatin M specific receptor	Osmr	129	UI-R-CA0-axf-b-03-0-UI	Pmfbp1	ENSRNOG00000014505	Cell structure/cytoskeleton	3	Pmfbp1	Polyamine modulated factor 1 binding protein 1
306	UI-R-C3-sp-d-09-0-UI	AI535132	RT1 class I, CE7	RT1-CE7	113	UI-R-CA0-axf-h-03-0-UI	PRG-4	ENSRNOG00000012164	Metabolism	3	Lppr2	Lipid phosphate phosphatase-related protein type 2
26	UI-R-C4-alp-e-09-0-UI	AW534133	Transformation related protein 53 inducible nuclear protein 1	Trp53inp1	106	UI-R-CA0-bao-c-05-0-UI	Gabra5	ENSRNOG00000010803	Signaling	3	Gabra5	Gamma-aminobutyric acid A receptor, alpha 5
237	UI-R-C4-alv-b-10-0-UI	AW535223	K-kininogen+D355	Kngk	211	UI-R-CA0-baw-b-02-0-UI	Sat_mapped	ENSRNOG00000003809	Metabolism	4	Sat	Spermidine/spermine N1-acetyl transferase
103	UI-R-CA0-axf-b-03-0-UI	BE108510	Polyamine modulated factor 1 binding protein 1	Pmfbp1	100	UI-R-CA0-baz-d-02-0-UI	Hgfac	ENSRNOG00000009572	Signaling	3	Hgfac	Hepatocyte growth factor activator
133	UI-R-CA0-axf-h-03-0-UI	BE108576	Lipid phosphate phosphatase-related protein type 2	Lppr2	173	UI-R-CA1-bcn-e-09-0-UI	Slc4a3	ENSRNOG00000020138	Transport/trafficking	3	Slc4a3	Solute carrier family 4, member 3
67	UI-R-CA0-bao-c-05-0-UI	BE119983	Gamma-aminobutyric acid A receptor, alpha 5	Gabra5	135	UI-R-CA1-biq-e-07-0-UI	Cirbp	ENSRNOG00000015999	Stress/immune response	3	Cirbp	Cold inducible RNA binding protein
215	UI-R-CA0-baw-b-02-0-UI	BE121281	Spermidine/spermine N1-acetyl transferase	Sat	102	UI-R-CA1-bix-h-09-0-UI	Numb	ENSRNOG00000009653	Cell differentiation	3	Numb	Numb gene homolog
39	UI-R-CA0-baz-d-02-0-UI	BE119649	Hepatocyte growth factor activator	Hgfac	287	UI-R-CM0-bjh-a-05-0-UI	Fxyd1	ENSRNOG00000021079	Transport/trafficking	6	Fxyd1	FXYD domain-containing ion transport regulator 1
142	UI-R-CA1-bcn-e-09-0-UI	BF390320	Solute carrier family 4, member 3	Slc4a3	68	UI-R-CM0-bjo-f-01-0-UI	Tuba4	ENSRNOG00000003597	Cell structure/cytoskeleton	3	Tuba4	Tubulin, alpha 4
57	UI-R-CA1-biq-e-07-0-UI	BF405160	Cold inducible RNA binding protein	Cirbp	6	UI-R-CS0-bsd-e-08-0-UI	RGD1311899		Unknown	1	0	RGD1311899
288	UI-R-CA1-biq-h-01-0-UI		Homer homolog 1	Homer1	198	UI-R-CS0-btu-d-05-0-UI	LOC497828	ENSRNOG00000030318	Signaling	3	Gpr83	G protein-coupled receptor 83
84	UI-R-CA1-bix-h-09-0-UI	BF403834	Numb gene homolog	Numb	130	UI-R-CS0-btv-f-09-0-UI	LOC497838	ENSRNOG00000014525	Stress/immune response	3	Hspd1	Heat shock protein 1
303	UI-R-CM0-bjh-a-05-0-UI	BF395685	FXYD domain-containing ion transport regulator 1	Fxyd1	216	UI-R-CT0-btx-f-12-0-UI	Map2k5	ENSRNOG00000007926	Signaling	4	Map2k5	Mitogen activated protein kinase kinase 5
35	UI-R-CM0-bjo-f-01-0-UI	BF395575	Tubulin, alpha 4	Tuba4	65	UI-R-CT0-bty-e-10-0-UI	RGD1311862	ENSRNOG00000003234	Translation/protein processing	3	Mgrn1	mahogunin, ring finger 1
8	UI-R-CS0-bsd-e-08-0-UI	BG373502	RGD1311899		222	UI-R-CT0-bui-g-01-0-UI	Slc13a5	ENSRNOG00000014870	Transport/trafficking	4	Slc13a5	Solute carrier family 13 (sodium-dependent citrate transporter), member 5
127	UI-R-CS0-btu-d-05-0-UI	BG379318	G protein-coupled receptor 83	Gpr83	250	UI-R-CT0-buk-h-03-0-UI	Stmn3	ENSRNOG00000013657	Cell structure/cytoskeleton	5	Stmn3	Stathmin-like 3
150	UI-R-CS0-btv-f-09-0-UI	BG380317	Heat shock protein 1	Hspd1	202	UI-R-CT0-bvn-d-09-0-UI	Arf3	ENSRNOG00000033155	Transport/trafficking	3	Arf3	ADP-ribosylation factor 3
169	UI-R-CS0S-cbn-a-04-0-UI	BI287277	Cullin 7	Cul7	66	UI-R-CT0s-cas-d-03-0-UI	Prpf8	ENSRNOG00000003495	Transcription	3	Prpf8	Pre-mRNA processing factor 8
222	UI-R-CT0-btx-f-12-0-UI	BG380475	Mitogen activated protein kinase kinase 5	Map2k5	4	UI-R-CU0-buy-h-08-0-UI	Chtf18_predicted	ENSRNOG00000019174	Cell cycle/proliferation	1	Chtf18	CTF18, chromosome transmission fidelity factor 18 homolog (S. cerevisiae) (predicted)
89	UI-R-CT0-bty-e-10-0-UI	BG380542	mahogunin, ring finger 1	Mgrn1	226	UI-R-CU0s-cbw-d-01-0-UI	Atf4	ENSRNOG00000017801	Transcription	4	Atf4	Activating transcription factor 4
219	UI-R-CT0-bui-g-01-0-UI	BG381311	Solute carrier family 13 (sodium-dependent citrate transporter), member 5	Slc13a5	64	UI-R-CV0-brj-e-09-0-UI	Pdc	ENSRNOG00000002517	Signaling	3	Pdc	Phosducin
249	UI-R-CT0-buk-h-03-0-UI	BG381575	Stathmin-like 3	Stmn3	227	UI-R-CV1-brz-e-11-0-UI	Apbb3	ENSRNOG00000017849	Cell death	4	Apbb3	Amyloid beta (A4) precursor protein-binding, family B, member 3
192	UI-R-CT0-bvn-d-09-0-UI	BG378061	ADP-ribosylation factor 3	Arf3	99	UI-R-CV1-bsg-c-03-0-UI	Cyp4a12	ENSRNOG00000009122	Stress/immune response	3	Cyp4a12	Cytochrome P450, 4a12
143	UI-R-CT0S-cas-d-03-0-UI	BI285687	Pre-mRNA processing factor 8	Prpf8	134	UI-R-CV1-bta-c-01-0-UI	RGD1562884_predicted		Unknown	3	0	RGD1562884
4	UI-R-CU0-buy-h-08-0-UI	BG377456	CTF18, chromosome transmission fidelity factor 18 homolog (S. cerevisiae) (predicted)	Chtf18	164	UI-R-CV1-bvo-d-11-0-UI	Dag1	ENSRNOG00000019400	Cell structure/cytoskeleton	3	Dag1	Dystroglycan 1
218	UI-R-CU0S-cbw-d-01-0-UI	BI282081	Activating transcription factor 4	Atf4	122	UI-R-CV2-cgy-a-07-0-UI	Arhgap17	ENSRNOG00000013836	Cell structure/cytoskeleton	3	Arhgap17	Rho GTPase activating protein 17
206	UI-R-CV0-brj-e-09-0-UI	BG371888	Phosducin	Pdc	275	UI-R-CV2-chb-e-08-0-UI	RGD1309350_predicted	ENSRNOG00000012744	Transport/trafficking	6	Ttr	Transthyretin
220	UI-R-CV1-brz-e-11-0-UI	BG372706	Amyloid beta (A4) precursor protein-binding, family B, member 3	Apbb3	292	UI-R-CV2-chh-e-04-0-UI	Stx1a	ENSRNOG00000029165	Signaling	6	Stx1a	Syntaxin 1A
166	UI-R-CV1-bsg-c-03-0-UI	BG373643	Cytochrome P450, 4a12	Cyp4a12	108	UI-R-CV2-cii-c-12-0-UI	Psmb2	ENSRNOG00000011463	Translation/protein processing	3	Psmb2	Proteasome subunit, beta type 2
95	UI-R-CV1-bta-c-01-0-UI	BG374630	RGD1562884		118	UI-R-CW0-bwm-a-09-0-UI	Pdcl3	ENSRNOG00000013286	Signaling	3	Pdcl3	Phosducin-like 3
36	UI-R-CV1-bvo-d-11-0-UI	BG378140	Dystroglycan 1	Dag1	91	UI-R-CW0-bwo-a-06-0-UI	Ace	ENSRNOG00000007467	Signaling	3	Ace	Angiotensin 1 converting enzyme
96	UI-R-CV2-cgy-a-07-0-UI	BI297592	Rho GTPase activating protein 17	Arhgap17	138	UI-R-CW0s-ccc-e-03-0-UI	RGD1306660_predicted		Unknown	3	0	RGD1306660
291	UI-R-CV2-chb-e-08-0-UI	BI297863	Transthyretin	Ttr	141	UI-R-CX0-bws-e-04-0-UI	Prlpn	ENSRNOG00000016742	Signaling	3	Prlpn	Prolactin-like protein N
295	UI-R-CV2-chh-e-04-0-UI	BI298288	Syntaxin 1A	Stx1a	81	UI-R-CX0-bxc-c-12-0-UI	MGC72932	ENSRNOG00000006762	Cell cycle/proliferation	3	Nhp2l1	NHP2-like protein 1 (High mobility group-like nuclear protein 2 homolog 1)
55	UI-R-CV2-cii-c-12-0-UI	BI300697	Proteasome subunit, beta type 2	Psmb2	201	UI-R-CX0s-ccs-b-11-0-UI	RGD1304694		Unknown	3	0	CG9646-PA
90	UI-R-CW0-bwm-a-09-0-UI	BI275649	Phosducin-like 3	Pdcl3	278	UI-R-CY0-bxp-a-02-0-UI	Phpt1_predicted	ENSRNOG00000016723	Metabolism	6	Phpt1	Phosphohistidine phosphatase 1
119	UI-R-CW0-bwo-a-06-0-UI	BI276266	Angiotensin 1 converting enzyme	Ace	182	UI-R-CY0-bxt-b-10-0-UI	LOC362972	ENSRNOG00000022268	Metabolism	3	Adpn	Adiponutrin
77	UI-R-CW0S-ccc-e-03-0-UI	BI282882	RGD1306660		291	UI-R-CY0-bxv-e-03-0-UI	RGD1562200_predicted		Unknown	6	0	RGD1562200
85	UI-R-CX0-bws-e-04-0-UI	BI274659	Prolactin-like protein N	Prlpn	179	UI-R-DD0-caa-e-10-0-UI	Ecm1	ENSRNOG00000021166	Signaling	3	Ecm1	Extracellular matrix protein 1
58	UI-R-CX0-bxc-c-12-0-UI	BI275165	NHP2-like protein 1 (High mobility group-like nuclear protein 2 homolog 1)	Nhp2l1	158	UI-R-DE0-cab-d-01-0-UI	Trim27_predicted	ENSRNOG00000018622	Transcription	3	Trim27	tripartite motif-containing 27
158	UI-R-CX0S-ccs-b-11-0-UI	BI284785	CG9646-PA		61	UI-R-DE0-cad-a-06-0-UI	LOC498331	ENSRNOG00000002061	Translation/protein processing	3	Ptp	Protein Tyr phosphatase
285	UI-R-CY0-bxp-a-02-0-UI	BI276995	Phosphohistidine phosphatase 1	Phpt1	172	UI-R-DE0-cah-c-09-0-UI	Brms1	ENSRNOG00000020117	Cell cycle/proliferation	3	Brms1	Breast cancer metastasis-suppressor 1
78	UI-R-CY0-bxt-b-10-0-UI	BI277600	Adiponutrin	Adpn	83	UI-R-DK0-cde-h-12-0-UI	Laptm4a	ENSRNOG00000006865	Transport/trafficking	3	Laptm4a	Lysosomal-associated protein transmembrane 4A
304	UI-R-CY0-bxv-e-03-0-UI	BI277158	RGD1562200		161	UI-R-DK0-ced-g-02-0-UI	RGD1310609_predicted		Unknown	3	0	RGD1310609
64	UI-R-DD0-caa-e-10-0-UI	BI285473	Extracellular matrix protein 1	Ecm1	157	UI-R-DK0-ceu-d-05-0-UI	Ggtl3	ENSRNOG00000018441	Metabolism	3	Ggtl3	Gamma-glutamyltransferase-like 3
134	UI-R-DE0-cab-d-01-0-UI	BI283445	tripartite motif-containing 27	Trim27	260	UI-R-DK0-cex-h-05-0-UI	Psmb9	ENSRNOG00000000459	Translation/protein processing	6	Psmb9	Proteosome (prosome, macropain) subunit, beta type 9
114	UI-R-DE0-cad-a-06-0-UI	BI284687	Protein Tyr phosphatase	Ptp	203	UI-R-DK0-cfg-d-01-0-UI	RGD1562735_predicted	ENSRNOG00000034240	Transcription	3	Broc	BCoR protein (BCL-6 corepressor)
68	UI-R-DE0-cah-c-09-0-UI	BI286150	Breast cancer metastasis-suppressor 1	Brms1	288	UI-R-DK0-cfi-c-11-0-UI	Rhoj	ENSRNOG00000021919	Cell structure/cytoskeleton	6	RhoJ	Ras homolog gene family, member J
135	UI-R-DK0-cde-h-12-0-UI	BI288790	Lysosomal-associated protein transmembrane 4A	Laptm4a	101	UI-R-DK0-cfk-e-10-0-UI	RGD1564778_predicted		Unknown	3	0	RGD1564778
97	UI-R-DK0-ced-g-02-0-UI	BI294925	RGD1310609		105	UI-R-DK0-cfo-d-07-0-UI	Pkd1	ENSRNOG00000010771	Signaling	3	Pkd1	Polycystic kidney disease 1 homolog
108	UI-R-DK0-ceu-d-05-0-UI	BI295687	Gamma-glutamyltransferase-like 3	Ggtl3	280	UI-R-DK0-cfq-g-01-0-UI	Ucp3	ENSRNOG00000017716	Stress/immune response	6	Ucp3	Uncoupling protein 3
297	UI-R-DK0-cex-h-05-0-UI	BI296229	Proteosome (prosome, macropain) subunit, beta type 9	Psmb9	132	UI-R-DK0-cft-c-12-0-UI	Nck1_predicted	ENSRNOG00000014917	Signaling	3	Nck1	Non-catalytic region of tyrosine kinase adaptor protein 1
43	UI-R-DK0-cfg-d-01-0-UI	BI289386	BCoR protein (BCL-6 corepressor)	Broc	170	UI-R-DK0-cfx-c-06-0-UI	RGD1307608		Unknown	3	0	LOC382585
271	UI-R-DK0-cfi-c-11-0-UI	BI289636	Ras homolog gene family, member J	RhoJ	197	UI-R-DK0-cfz-c-01-0-UI	Clk3	ENSRNOG00000030126	Signaling	3	Clk3	CDC-like kinase 3
65	UI-R-DK0-cfk-e-10-0-UI	BI289288	RGD1564778		127	UI-R-DN0-civ-i-01-0-UI	Krt1-19	ENSRNOG00000014233	Cell structure/cytoskeleton	3	Krt1-19	Keratin complex 1, acidic, gene 19
160	UI-R-DK0-cfo-d-07-0-UI	BI289803	Polycystic kidney disease 1 homolog	Pkd1	85	UI-R-E0-bo-d-10-0-UI	C1qbp	ENSRNOG00000006949	Stress/immune response	3	C1QBP	Complement component 1, q subcomponent binding protein
269	UI-R-DK0-cfq-g-01-0-UI	BI290005	Uncoupling protein 3	Ucp3	228	UI-R-E0-bt-b-09-0-UI	Vim	ENSRNOG00000018087	Cell structure/cytoskeleton	4	Vim	Vimentin
172	UI-R-DK0-cft-c-12-0-UI	BI290194	Non-catalytic region of tyrosine kinase adaptor protein 1	Nck1	235	UI-R-E0-bv-e-12-0-UI	Cfl1	ENSRNOG00000020660	Cell structure/cytoskeleton	4	Cfl1	Cofilin 1
120	UI-R-DK0-cfx-c-06-0-UI	BI290610	LOC382585		229	UI-R-E0-bv-g-10-0-UI	Ctsl	ENSRNOG00000018566	Translation/protein processing	4	Ctsl	Cathepsin L
59	UI-R-DK0-cfz-c-01-0-UI	BI296778	CDC-like kinase 3	Clk3	146	UI-R-E0-by-b-02-0-UI	Mmp23	ENSRNOG00000017477	Transport/trafficking	3	Mmp23	Matrix metalloproteinase 23
193	UI-R-DN0-civ-i-01-0-UI	BI292191	Keratin complex 1, acidic, gene 19	Krt1-19	32	UI-R-E0-cc-d-03-0-UI	Rras2	ENSRNOG00000012258	Cell structure/cytoskeleton	2	RRAS2	Related RAS viral (r-ras) oncogene homolog 2
69	UI-R-DO0-ciw-f-23-0-UI	BI292639	Prothymosin alpha	Ptma	44	UI-R-E0-cc-d-03-0-UI	Rras2	ENSRNOG00000012258	Cell structure/cytoskeleton	2	RRAS2	Related RAS viral (r-ras) oncogene homolog 2
170	UI-R-DR0-cjc-m-24-0-UI	BI304063	Vacuolar protein sorting 4b	Vps4b	230	UI-R-E0-cf-d-10-0-UI	Rps8	ENSRNOG00000018768	Translation/protein processing	4	Rps8	Ribosomal protein S8
128	UI-R-E0-bo-d-10-0-UI	AA858513	Complement component 1, q subcomponent binding protein	C1QBP	241	UI-R-E0-ch-f-07-0-UI	Napa	ENSRNOG00000001494	Transport/trafficking	5	Napa	N-ethylmaleimide sensitive fusion protein attachment protein alpha
221	UI-R-E0-bt-b-09-0-UI	BF547727	Vimentin	Vim	295	UI-R-E0-ci-d-01-0-UI	RGD1305809_predicted		Unknown	6	0	RGD1305809
49	UI-R-E0-bu-f-09-0-UI	BF547761	LOC364805		224	UI-R-E0-cm-e-10-0-UI	Copeb	ENSRNOG00000016885	Transcription	4	Klf6	Core promoter element binding protein (Kruppel-like factor 6)
230	UI-R-E0-bv-e-12-0-UI	BF549935	Cofilin 1	Cfl1	208	UI-R-E0-cn-g-01-0-UI	39334	ENSRNOG00000002807	Cell structure/cytoskeleton	4	Sept9	Septin 9
210	UI-R-E0-bv-g-10-0-UI	AA859498	Cathepsin L	Ctsl	38	UI-R-E0-cx-d-11-0-UI	Zfp36	ENSRNOG00000019673	Stress/immune response	2	Zfp36	Zinc finger protein 36
161	UI-R-E0-by-b-02-0-UI	AA900609	Matrix metalloproteinase 23	Mmp23	116	UI-R-E0-cx-g-12-0-UI	Nqo1	ENSRNOG00000012772	Stress/immune response	3	Nqo1	NAD(P)H dehydrogenase, quinone 1
11	UI-R-E0-cc-d-03-0-UI	BF559046	Related RAS viral (r-ras) oncogene homolog 2	RRAS2	223	UI-R-E0-dc-d-11-0-UI	Got1	ENSRNOG00000016356	Metabolism	4	Got1	Glutamate oxaloacetate transaminase 1
233	UI-R-E0-cf-d-10-0-UI	AA874997	Ribosomal protein S8	Rps8	41	UI-R-E0-dd-f-06-0-UI	Mt1a	ENSRNOG00000025764	Stress/immune response	2	Mt1A	metallothionein 1A
115	UI-R-E0-cg-g-01-0-UI	AA874837	Phosphoglycerate mutase	Pgam	273	UI-R-E0-de-b-12-0-UI	Dtnb	ENSRNOG00000011914	Cell structure/cytoskeleton	6	Dtnb	Dystrobrevin, beta
261	UI-R-E0-ch-f-07-0-UI	BF555071	N-ethylmaleimide sensitive fusion protein attachment protein alpha	Napa	70	UI-R-E0-di-g-05-0-UI	Arf6	ENSRNOG00000004791	Transport/trafficking	3	Arf6	ADP-ribosylation factor 6
307	UI-R-E0-ci-d-01-0-UI	AA874936	RGD1305809		45	UI-R-E1-fa-g-04-0-UI	Eif1a	ENSRNOG00000031421	Translation/protein processing	2	Eif1a	Eukaryotic translation initiation factor 1A
217	UI-R-E0-cm-e-10-0-UI	AA900368	Core promoter element binding protein (Kruppel-like factor 6)	Klf6	163	UI-R-E1-fa-h-02-0-UI	Dll3	ENSRNOG00000019338	Cell differentiation	3	Dll3	Delta-like 3
238	UI-R-E0-cn-g-01-0-UI	AA875313	Septin 9	Sept9	189	UI-R-E1-fb-f-11-0-UI	RGD1309735_predicted		Unknown	3	0	RGD1309735
79	UI-R-E0-cu-h-12-0-UI	AA875221	Isocitrate dehydrogenase 3, gamma	Idh3g	55	UI-R-E1-fb-h-04-0-UI	Pcbp3	ENSRNOG00000001245	Translation/protein processing	3	Pcbp3	Poly(rC) binding protein 3
17	UI-R-E0-cx-d-11-0-UI	AA899151	Zinc finger protein 36	Zfp36	78	UI-R-E1-fd-g-01-0-UI	Hoxa7_mapped	ENSRNOG00000006466	Transcription	3	Hoxa5	Homeo box A5
185	UI-R-E0-cx-g-12-0-UI	BF555573	NAD(P)H dehydrogenase, quinone 1	Nqo1	80	UI-R-E1-fd-g-01-0-UI	Hoxa7_mapped	ENSRNOG00000006466	Transcription	3	Hoxa5	Homeo box A5
224	UI-R-E0-dc-d-11-0-UI	BF555631	Glutamate oxaloacetate transaminase 1	Got1	190	UI-R-E1-fd-g-01-0-UI	Hoxa7_mapped	ENSRNOG00000006466	Transcription	3	Hoxa5	Homeo box A5
9	UI-R-E0-dd-f-06-0-UI	AA900218	metallothionein 1A	Mt1A	112	UI-R-E1-fl-c-08-0-UI	Syk	ENSRNOG00000012160	Signaling	3	Syk	Spleen tyrosine kinase
268	UI-R-E0-de-b-12-0-UI	BF544124	Dystrobrevin, beta	Dtnb	166	UI-R-E1-fp-f-05-0-UI	Rbm4_predicted	ENSRNOG00000019669	Transcription	3	Rbm14	RNA binding motif protein 14
205	UI-R-E0-di-g-05-0-UI	BF558595	ADP-ribosylation factor 6	Arf6	10	UI-R-E1-fq-e-10-0-UI	Tnfrsf12a	ENSRNOG00000003546	Cell death	2	Tnfrsf12a	Tumor necrosis factor receptor superfamily, member 12a
31	UI-R-E0-dn-e-09-0-UI		Transcribed locus		86	UI-R-E1-fs-h-04-0-UI	Adrm1	ENSRNOG00000006991	Cell structure/cytoskeleton	3	Adrm1	Adhesion regulating molecule 1
14	UI-R-E1-fa-g-04-0-UI	AA955540	Eukaryotic translation initiation factor 1A	Eif1a	104	UI-R-E1-fs-h-04-0-UI	Dnmt3b		Cell structure/cytoskeleton	3	Adrm1	Adhesion regulating molecule 1
104	UI-R-E1-fa-h-02-0-UI	AA955549	Delta-like 3	Dll3	109	UI-R-E1-fs-h-06-0-UI	RGD1310953		Unknown	3	0	RGD1310953
113	UI-R-E1-fb-f-11-0-UI	AA955989	RGD1309735		285	UI-R-E1-fu-e-11-0-UI	Sars1	ENSRNOG00000020255	Translation/protein processing	6	Sars1	Seryl-aminoacyl-tRNA synthetase 1
171	UI-R-E1-fb-h-04-0-UI	AA956005	Poly(rC) binding protein 3	Pcbp3	180	UI-R-E1-fv-e-01-0-UI	Otub1_predicted	ENSRNOG00000021175	Transport/trafficking	3	Slc22a18 (Tssc5)	solute carrier family 22 (organic cation transporter), member 18 (Tumor suppressing subtransferable candidate 5)
102	UI-R-E1-fd-g-01-0-UI	AA955827	Homeo box A5	Hoxa5	58	UI-R-E1-fw-h-05-0-UI	Senp2	ENSRNOG00000001773	Translation/protein processing	3	Senp2	SUMO/sentrin specific protease 2
156	UI-R-E1-fl-c-08-0-UI	AA956939	Spleen tyrosine kinase	Syk	23	UI-R-E1-fx-d-02-0-UI	Slc38a2	ENSRNOG00000006305	Transport/trafficking	2	Slc38a2	Solute carrier family 38, member 2
52	UI-R-E1-fo-g-09-0-UI	BF556843	IBR domain containing 1	Ibrdc1	264	UI-R-E1-fx-g-11-0-UI	Ppox_predicted	ENSRNOG00000003567	Metabolism	6	Ppox	Protoporphyrinogen oxidase
136	UI-R-E1-fp-f-05-0-UI	BF556538	RNA binding motif protein 14	Rbm14	276	UI-R-E1-fz-c-01-0-UI	RGD1306324	ENSRNOG00000014270	Transport/trafficking	6	Rer1	RER1 homolog
194	UI-R-E1-fq-a-10-0-UI	AI112834	D site albumin promoter binding protein	Dbp	214	UI-R-E1-ge-f-09-0-UI	Dstn	ENSRNOG00000005924	Cell structure/cytoskeleton	4	Dstn	Destrin
32	UI-R-E1-fq-e-10-0-UI	AA957270	Tumor necrosis factor receptor superfamily, member 12a	Tnfrsf12a	246	UI-R-E1-gf-c-09-0-UI	Cyp4b1	ENSRNOG00000009741	Stress/immune response	5	Cyp4b1	Cytochrome P450, 4b1
80	UI-R-E1-fs-h-04-0-UI	BF562140	Adhesion regulating molecule 1	Adrm1	54	UI-R-E1-gk-d-03-0-UI	Rnf10	ENSRNOG00000001172	Transcription	3	Rfp10	Ring finger protein 10
129	UI-R-E1-fs-h-06-0-UI	BF556143	RGD1310953		75	UI-R-E1-gq-e-05-0-UI	RGD1560606_predicted	ENSRNOG00000005823	Cell cycle/proliferation	3	Utp20	UTP20, small subunit (SSU) processome component, homolog
260	UI-R-E1-fu-d-04-0-UI	AA957411	Ankyrin repeat domain 24	Ankrd17	154	UI-R-G0-uq-d-01-0-UI	Thtpa	ENSRNOG00000018105	Metabolism	3	Thtpa	Thiamine triphosphatase
296	UI-R-E1-fu-e-11-0-UI	AA957307	Seryl-aminoacyl-tRNA synthetase 1	Sars1	71	UI-R-G0-uu-g-11-0-UI	MGC94182	ENSRNOG00000004843	Cell cycle/proliferation	3	Pole3	DNA polymerase epsilon subunit 3
139	UI-R-E1-fu-g-07-0-UI	BF556565	Neuroblastoma, suppression of tumorigenicity 1	Nbl1	133	UI-R-G0-uu-g-11-0-UI	MGC94182		Cell cycle/proliferation	3	Pole3	DNA polymerase epsilon subunit 3
137	UI-R-E1-fv-e-01-0-UI	AA957759	solute carrier family 22 (organic cation transporter), member 18 (Tumor suppressing subtransferable candidate 5)	Slc22a18 (Tssc5)	167	UI-R-Y0-acj-a-02-0-UI	RGD1311534_predicted		Unknown	3	0	BC019806
157	UI-R-E1-fw-h-05-0-UI	AA957708	SUMO/sentrin specific protease 2	Senp2	137	UI-R-Y0-ux-e-06-0-UI	Tyr_mapped	ENSRNOG00000016421	Metabolism	3	Tyr	Tyrosinase (albino coat color)
20	UI-R-E1-fx-d-02-0-UI	AA963102	Solute carrier family 38, member 2	Slc38a2	140	UI-R-Y0-ve-f-03-0-UI	Ngef_predicted	ENSRNOG00000016653	Cell differentiation	3	Ngef	neuronal guanine nucleotide exchange factor
309	UI-R-E1-fx-g-11-0-UI	BF556588	Protoporphyrinogen oxidase	Ppox
277	UI-R-E1-fz-c-01-0-UI	AA957824	RER1 homolog	Rer1
226	UI-R-E1-ge-f-09-0-UI	AA957145	Destrin	Dstn
247	UI-R-E1-gf-c-09-0-UI	AA957658	Cytochrome P450, 4b1	Cyp4b1
22	UI-R-E1-gg-f-05-0-UI	AA963656	RGD1563633
71	UI-R-E1-gk-d-03-0-UI	BF559853	Ring finger protein 10	Rfp10
234	UI-R-E1-gl-c-04-0-UI	BF559886	Translocase of outer mitochondrial membrane 20 homolog	Tomm20
44	UI-R-E1-gq-e-05-0-UI	AA964763	UTP20, small subunit (SSU) processome component, homolog	Utp20
195	UI-R-G0-uq-d-01-0-UI	AI576526	Thiamine triphosphatase	Thtpa
60	UI-R-G0-uu-g-11-0-UI	BF522722	DNA polymerase epsilon subunit 3	Pole3
124	UI-R-Y0-acj-a-02-0-UI	AI763611	BC019806
121	UI-R-Y0-ux-e-06-0-UI	BF524147	Tyrosinase (albino coat color)	Tyr
91	UI-R-Y0-uz-a-08-0-UI	AI575918	Transcribed locus
204	UI-R-Y0-ve-f-03-0-UI	AI576682	neuronal guanine nucleotide exchange factor	Ngef

## Sheet: Sheet2
#	Clone ID	Gene name	Gene symbol	Functional category	Cluster	Ensembl Gene ID	SRF/V$SRF_Q5_02	GATA/V$GATA2_02	IPF1/V$IPF1_Q4	c-Myb/V$CMYB_01	PEBP/V$PEBP_Q6	CREB/V$CREB_02	ATF3/V$ATF3_Q6	Nrf2/V$NRF2_Q4	MyoD/V$MYOD_01	AP-2alphaA/V$AP2ALPHA_02	myogenin / NF-1/V$MYOGNF1_01	LEF1TCF1/V$LEF1TCF1_Q4	CP2/V$CP2_01	TTF1/V$TITF1_Q3	C/EBPdelta/V$CEBPDELTA_Q6	CDP CR1/V$CDPCR1_01	PAX6/V$PAX6_Q2	Brn-2/V$BRN2_01	MRF-2/V$MRF2_01	HNF-1/V$HNF1_C	Poly A/V$LDSPOLYA_B	NF-kappaB/V$NFKB_Q6_01
1	UI-R-C0-he-d-04-0-UI	POU domain, class 3, transcription factor 4	Pou3f4	Transcription	1	ENSRNOG00000002784	0	0	0	1	0	0	0	0	0	0	0	0	0	0	0	2	0	1	0	0	0	0
2	UI-R-BO1-asp-f-08-0-UI	Synaptotagmin 2	Syt2	Transport/trafficking	1	ENSRNOG00000004756	1	0	0	0	0	0	0	0	0	0	0	0	0	0	0	0	0	0	1	0	0	1
3	UI-R-BJ2-bpv-d-06-0-UI	G0/G1 switch gene 2	G0s2	Cell cycle/proliferation	1	ENSRNOG00000006019	0	0	0	0	0	0	0	1	1	0	0	1	0	0	1	0	0	0	0	0	0	4
4	UI-R-CU0-buy-h-08-0-UI	CTF18, chromosome transmission fidelity factor 18 homolog (S. cerevisiae) (predicted)	Chtf18	Cell cycle/proliferation	1	ENSRNOG00000019174	0	0	0	0	0	1	0	0	1	0	2	0	0	0	0	0	1	0	0	0	1	0
5	UI-R-BT0-qk-f-01-0-UI	Telomeric repeat binding factor 2	Terf1	Cell cycle/proliferation	1	ENSRNOG00000020435	0	0	0	1	0	1	0	0	0	0	0	0	1	0	2	0	0	0	0	0	0	0
6	UI-R-CS0-bsd-e-08-0-UI	Transcribed locus	RGD1311899	Unknown	1	ENSRNOG00000028397	0	0	0	0	0	0	0	0	1	0	1	0	0	0	0	0	0	0	1	2	1	1
7	UI-R-C1-lb-e-03-0-UI	N6-DNA-methyltransferase isoform 1	N6amt1	Translation/protein processing	2	ENSRNOG00000001603	0	0	0	0	0	0	0	0	0	0	0	0	0	0	0	4	0	0	0	2	1	0
8	UI-R-C1-jz-g-01-0-UI	LPS-induced TNF factor	Litaf	Transcription	2	ENSRNOG00000002520	0	0	0	0	0	0	0	0	0	0	0	0	0	0	0	0	1	0	0	1	0	0
9	UI-R-A1-ew-d-01-0-UI	B-cell translocation gene 2, anti-proliferative	Btg2	Cell cycle/proliferation	2	ENSRNOG00000003300	0	0	0	0	0	0	1	0	0	0	0	0	1	0	1	0	1	1	1	0	0	2
10	UI-R-E1-fq-e-10-0-UI	Tumor necrosis factor receptor superfamily, member 12a	Tnfrsf12a	Cell death	2	ENSRNOG00000003546	0	0	0	0	0	0	2	1	0	1	0	0	1	0	0	0	1	1	0	0	0	1
11	UI-R-A0-aq-e-01-0-UI	H3 histone, family 3B	h3f3b	Transcription	2	ENSRNOG00000003646	0	0	0	0	0	0	0	0	0	0	0	0	0	1	0	0	0	0	0	0	1	0
12	UI-R-A0-aq-e-01-0-UI	H3 histone, family 3B	h3f3b	Transcription	2	ENSRNOG00000003661	0	0	0	0	0	0	0	1	0	0	0	1	1	0	0	0	0	1	0	2	1	0
13	UI-R-A0-aq-e-01-0-UI	H3 histone, family 3B	h3f3b	Transcription	2	ENSRNOG00000003673	0	0	0	0	0	0	0	0	0	0	0	0	0	0	0	0	0	2	0	0	0	0
14	UI-R-C1-jv-h-05-0-UI	Jun-B oncogene	Junb	Transcription	2	ENSRNOG00000003678	0	0	0	0	0	0	0	0	0	0	0	0	0	0	0	2	0	0	0	1	4	2
15	UI-R-A0-aq-e-01-0-UI	H3 histone, family 3B	h3f3b	Transcription	2	ENSRNOG00000003797	0	0	0	0	0	0	0	0	0	0	0	1	0	1	0	0	1	0	0	1	0	1
16	UI-R-A0-aq-e-01-0-UI	H3 histone, family 3B	h3f3b	Transcription	2	ENSRNOG00000003837	0	0	0	0	0	0	0	0	0	0	0	0	0	1	0	0	0	0	0	0	0	2
17	UI-R-A0-aq-e-01-0-UI	H3 histone, family 3B	h3f3b	Transcription	2	ENSRNOG00000003918	0	0	0	0	0	0	0	0	0	0	0	1	0	0	0	0	1	0	0	1	3	1
18	UI-R-A0-aq-e-01-0-UI	H3 histone, family 3B	h3f3b	Transcription	2	ENSRNOG00000003990	0	0	0	1	0	0	0	1	0	0	0	1	0	0	0	0	0	0	1	0	1	0
19	UI-R-A0-aq-e-01-0-UI	H3 histone, family 3B	h3f3b	Transcription	2	ENSRNOG00000004032	0	0	0	0	0	0	0	0	0	0	0	0	0	0	1	0	0	0	0	0	1	1
20	UI-R-A0-aq-e-01-0-UI	H3 histone, family 3B	h3f3b	Transcription	2	ENSRNOG00000005107	0	0	0	0	0	0	0	0	0	0	0	0	1	0	0	0	0	0	0	1	1	1
21	UI-R-A0-aq-e-01-0-UI	H3 histone, family 3B	h3f3b	Transcription	2	ENSRNOG00000005482	0	0	0	0	0	0	0	0	0	0	0	0	0	0	0	0	1	0	0	1	0	1
22	UI-R-A0-aq-e-01-0-UI	H3 histone, family 3B	h3f3b	Transcription	2	ENSRNOG00000005580	0	0	0	0	0	0	0	0	1	2	0	0	0	1	0	2	0	0	1	2	0	0
23	UI-R-E1-fx-d-02-0-UI	Solute carrier family 38, member 2	Slc38a2	Transport/trafficking	2	ENSRNOG00000006305	0	0	0	0	0	0	0	1	0	0	0	0	0	0	0	0	0	0	0	0	0	1
24	UI-R-A0-aq-e-01-0-UI	H3 histone, family 3B	h3f3b	Transcription	2	ENSRNOG00000006359	0	0	0	0	0	0	0	0	0	0	0	0	0	0	0	0	1	1	0	0	0	0
25	UI-R-A0-aq-e-01-0-UI	H3 histone, family 3B	h3f3b	Transcription	2	ENSRNOG00000006532	0	0	0	0	0	0	0	0	0	0	0	0	0	0	1	2	1	1	1	0	0	0
26	UI-R-A0-aq-e-01-0-UI	H3 histone, family 3B	h3f3b	Transcription	2	ENSRNOG00000006600	0	0	0	0	0	0	0	0	0	0	0	0	0	0	3	2	1	1	0	0	0	0
27	UI-R-A0-aq-e-01-0-UI	H3 histone, family 3B	h3f3b	Transcription	2	ENSRNOG00000007439	0	0	0	0	0	0	0	0	0	0	0	0	0	0	0	0	0	1	0	1	0	1
28	UI-R-C4-alp-e-09-0-UI	Transformation related protein 53 inducible nuclear protein 1	Trp53inp1	Cell death	2	ENSRNOG00000007964	0	0	0	0	0	0	0	0	0	0	0	0	0	0	0	0	2	2	1	0	0	3
29	UI-R-A0-aq-e-01-0-UI	H3 histone, family 3B	h3f3b	Transcription	2	ENSRNOG00000007971	0	0	0	0	0	0	0	0	2	0	0	0	0	0	0	2	0	1	1	1	0	0
30	UI-R-A0-aq-e-01-0-UI	H3 histone, family 3B	h3f3b	Transcription	2	ENSRNOG00000008215	0	0	0	0	0	0	0	1	0	0	0	0	0	0	0	0	1	1	0	0	0	1
31	UI-R-C2p-qo-d-08-0-UI	Insulin-like growth factor binding protein 1	Igfbp1	Signaling	2	ENSRNOG00000008371	1	0	0	0	0	0	0	0	0	0	0	0	0	0	2	2	0	0	1	1	0	0
32	UI-R-E0-cc-d-03-0-UI	Related RAS viral (r-ras) oncogene homolog 2	RRAS2	Cell structure/cytoskeleton	2	ENSRNOG00000012258	0	0	0	0	0	0	0	0	0	0	0	0	0	0	0	0	2	0	0	0	1	1
33	UI-R-C2p-nt-g-09-0-UI	Transmembrane protein 23	Tmem23	Cell death	2	ENSRNOG00000012536	0	0	0	0	0	0	0	0	0	0	0	0	1	1	0	0	0	1	0	1	0	1
34	UI-R-A1-ep-d-05-0-UI	Transformation related protein 53 binding protein 1	Trp53bp1	Stress/immune response	2	ENSRNOG00000013837	0	0	0	0	0	0	0	0	0	0	0	0	0	0	0	2	0	0	0	0	1	2
35	UI-R-BX0-arb-a-05-0-UI	Solute carrier family 25 (mitochondrial carrier, phosphate carrier), member 25	Slc25a25	Transport/trafficking	2	ENSRNOG00000014338	0	0	0	0	0	1	0	0	0	0	0	1	0	0	0	0	2	0	1	0	0	1
36	UI-R-C2-mw-d-06-0-UI	BCL2/adenovirus E1B 19 kDa-interacting protein 3	Bnip3	Cell death	2	ENSRNOG00000017243	0	0	0	0	0	0	0	1	0	0	0	0	0	0	0	0	0	1	1	2	1	2
37	UI-R-AB0-vy-h-02-0-UI	Transcribed locus	RGD1308185	Cell differentiation	2	ENSRNOG00000018998	0	0	0	0	0	0	0	0	0	0	1	0	0	0	0	0	0	0	1	0	2	0
38	UI-R-E0-cx-d-11-0-UI	Zinc finger protein 36	Zfp36	Stress/immune response	2	ENSRNOG00000019673	1	1	0	0	0	0	0	3	0	1	0	0	0	0	1	0	1	0	0	0	0	2
39	UI-R-BJ1-aty-h-10-0-UI	Sclerostin	Sost	Signaling	2	ENSRNOG00000020805	0	0	0	0	0	0	0	0	2	1	0	0	0	0	0	0	0	0	0	0	0	0
40	UI-R-BT1-akf-a-09-0-UI	CCAAT/enhancer binding protein (C/EBP), beta	Cebpb	Transcription	2	ENSRNOG00000025114	0	0	0	0	0	1	2	0	1	0	0	0	1	0	0	0	0	0	2	0	0	1
41	UI-R-E0-dd-f-06-0-UI	metallothionein 1A	Mt1A	Stress/immune response	2	ENSRNOG00000025764	0	0	0	0	0	0	0	0	1	0	0	0	0	0	0	0	0	2	0	0	0	1
42	UI-R-A0-aq-e-01-0-UI	H3 histone, family 3B	h3f3b	Transcription	2	ENSRNOG00000027057	0	0	0	1	0	0	0	0	0	0	0	0	0	0	0	0	0	0	0	0	0	2
43	UI-R-C0-jm-d-03-0-UI	Elongation factor RNA polymerase II 2	Ell2	Transcription	2	ENSRNOG00000027089	0	0	0	0	0	0	0	1	0	0	0	0	0	0	0	0	0	0	0	1	0	0
44	UI-R-E0-cc-d-03-0-UI	Related RAS viral (r-ras) oncogene homolog 2	RRAS2	Cell structure/cytoskeleton	2	ENSRNOG00000028099	0	0	1	0	0	0	0	0	0	0	0	0	0	1	0	0	0	0	1	0	0	0
45	UI-R-E1-fa-g-04-0-UI	Eukaryotic translation initiation factor 1A	Eif1a	Translation/protein processing	2	ENSRNOG00000031421	0	0	0	0	0	0	0	0	0	0	0	0	1	1	0	0	1	0	0	1	0	0
46	UI-R-A0-aq-e-01-0-UI	H3 histone, family 3B	h3f3b	Transcription	2	ENSRNOG00000032840	0	0	0	0	0	0	0	1	0	0	0	0	0	0	0	0	0	0	0	0	0	0
47	UI-R-A0-aq-e-01-0-UI	H3 histone, family 3B	h3f3b	Transcription	2	ENSRNOG00000033900	0	0	0	0	0	0	0	0	0	0	1	0	0	0	0	0	1	1	0	0	0	0
48	UI-R-C2-mv-g-03-0-UI	Actin, beta	Actb	Cell structure/cytoskeleton	2	ENSRNOG00000034254	2	0	0	0	0	0	0	0	0	0	0	0	0	0	0	0	0	1	0	0	2	0
49	UI-R-BJ1-auq-b-01-0-UI	V-ros UR2 sarcoma virus oncogene homolog 1 (avian)	Ros1	Signaling	3	ENSRNOG00000000406	0	0	0	0	0	0	0	0	0	2	0	0	0	1	0	0	0	0	0	1	0	0
50	UI-R-AF1-aap-d-04-0-UI	RAB2, member RAS oncogene family-like	Rab2l	Transport/trafficking	3	ENSRNOG00000000474	0	0	0	0	0	1	0	0	0	1	0	0	0	1	0	0	2	0	0	0	0	1
51	UI-R-C0-hh-c-07-0-UI	Nitrogen fixation cluster-like	NifU	Stress/immune response	3	ENSRNOG00000000701	0	0	0	1	0	1	2	1	0	1	0	0	0	0	0	2	0	0	0	0	1	0
52	UI-R-A0-ax-a-07-0-UI	Heat shock factor 2	Hsf2	Stress/immune response	3	ENSRNOG00000000808	0	0	1	0	0	0	0	0	0	0	0	0	0	0	1	2	0	0	0	0	0	0
53	UI-R-BJ2-bqj-f-07-0-UI	Phosphoserine phosphatase	Psph	Metabolism	3	ENSRNOG00000000925	0	0	0	0	0	0	0	0	0	0	0	0	0	0	0	2	3	0	0	0	1	0
54	UI-R-E1-gk-d-03-0-UI	Ring finger protein 10	Rfp10	Transcription	3	ENSRNOG00000001172	0	0	0	0	0	0	0	1	0	0	0	0	0	0	0	0	1	1	0	0	0	1
55	UI-R-E1-fb-h-04-0-UI	Poly(rC) binding protein 3	Pcbp3	Translation/protein processing	3	ENSRNOG00000001245	0	0	0	0	0	0	0	0	0	0	1	0	2	0	1	0	0	0	0	0	0	1
56	UI-R-C0-jr-d-10-0-UI	Transcribed locus		Unknown	3	ENSRNOG00000001250	0	0	0	0	1	0	0	0	0	0	0	0	0	0	0	0	0	1	0	1	1	1
57	UI-R-AC1-xn-f-09-0-UI	Procollagen-lysine, 2-oxoglutarate 5-dioxygenase 3	Plod3	Metabolism	3	ENSRNOG00000001417	0	0	0	1	0	0	0	0	1	1	0	0	0	1	0	0	0	0	0	0	1	1
58	UI-R-E1-fw-h-05-0-UI	SUMO/sentrin specific protease 2	Senp2	Translation/protein processing	3	ENSRNOG00000001773	0	0	0	0	0	0	2	1	0	0	0	0	0	0	0	0	0	0	1	1	0	1
59	UI-R-A1-dy-g-01-0-UI	Mitogen activated protein kinase 1	Mapk1	Signaling	3	ENSRNOG00000001849	1	0	0	0	1	0	0	0	0	0	0	0	0	0	0	2	0	0	0	0	1	1
60	UI-R-A0-am-e-11-0-UI	Protein phosphatase 2a, catalytic subunit, alpha isoform	Ppp2ca	Signaling	3	ENSRNOG00000001893	0	0	0	0	0	0	0	0	0	0	0	1	0	0	0	0	0	0	0	0	0	0
61	UI-R-DE0-cad-a-06-0-UI	Protein Tyr phosphatase	Ptp	Translation/protein processing	3	ENSRNOG00000002061	0	0	0	0	0	0	0	0	1	0	0	0	0	0	0	0	0	0	0	0	1	2
62	UI-R-BO1-asq-a-08-0-UI	Cd200 antigen	Cd200	Stress/immune response	3	ENSRNOG00000002141	0	0	0	0	1	0	0	0	0	0	0	0	0	1	0	0	0	1	1	2	2	0
63	UI-R-C0-gt-d-10-0-UI	Proteoglycan 4, (megakaryocyte stimulating factor, articular superficial zone protein, camptodactyly, arthropathy, coxa vara, pericarditis syndrome) (predicted)	Prg4	Cell cycle/proliferation	3	ENSRNOG00000002385	0	0	0	0	0	0	0	0	0	0	0	0	0	0	0	0	0	0	0	0	1	0
64	UI-R-CV0-brj-e-09-0-UI	Phosducin	Pdc	Signaling	3	ENSRNOG00000002517	0	1	0	0	0	0	0	0	0	0	0	1	0	0	0	2	0	1	0	1	0	0
65	UI-R-CT0-bty-e-10-0-UI	mahogunin, ring finger 1	Mgrn1	Translation/protein processing	3	ENSRNOG00000003234	0	0	0	0	0	0	0	0	0	0	0	0	0	0	1	2	0	1	0	0	0	2
66	UI-R-CT0s-cas-d-03-0-UI	Pre-mRNA processing factor 8	Prpf8	Transcription	3	ENSRNOG00000003495	0	0	0	0	0	0	0	0	0	0	0	0	0	0	1	0	0	0	0	1	0	1
67	UI-R-BJ0p-afp-b-01-0-UI	Flavin containing monooxygenase 2	Fmo2	Stress/immune response	3	ENSRNOG00000003510	0	0	0	1	0	0	0	0	1	0	0	0	0	0	0	2	0	0	0	1	0	1
68	UI-R-CM0-bjo-f-01-0-UI	Tubulin, alpha 4	Tuba4	Cell structure/cytoskeleton	3	ENSRNOG00000003597	0	0	0	0	0	1	2	0	0	1	1	0	0	0	0	0	1	0	0	0	0	0
69	UI-R-BJ1-avu-d-10-0-UI	PLU1	Plu1	Transcription	3	ENSRNOG00000004433	0	0	0	0	0	0	0	1	0	0	0	1	0	0	0	2	2	0	0	0	0	0
70	UI-R-E0-di-g-05-0-UI	ADP-ribosylation factor 6	Arf6	Transport/trafficking	3	ENSRNOG00000004791	0	0	0	0	0	0	0	0	0	0	0	0	0	0	0	0	1	0	0	1	0	0
71	UI-R-G0-uu-g-11-0-UI	DNA polymerase epsilon subunit 3	Pole3	Cell cycle/proliferation	3	ENSRNOG00000004843	0	0	1	0	0	0	0	0	0	0	0	0	0	0	0	2	0	0	1	0	1	0
72	UI-R-A1-ej-e-10-0-UI	SMC6 structural maintenance of chromosomes 6-like 1	Smc6l1	Transcription	3	ENSRNOG00000004908	0	0	1	0	0	0	0	0	0	0	0	0	0	3	0	0	0	1	1	2	1	0
73	UI-R-A0-am-e-11-0-UI	Protein phosphatase 2a, catalytic subunit, alpha isoform	Ppp2ca	Signaling	3	ENSRNOG00000005389	0	0	0	0	0	1	2	0	0	0	0	0	0	0	0	0	0	0	1	0	1	0
74	UI-R-AG0-xa-f-04-0-UI	LIM and cysteine-rich domains 1	Lmcd1	Transcription	3	ENSRNOG00000005690	0	0	1	0	0	0	1	0	0	0	0	0	0	0	0	0	0	0	0	0	3	0
75	UI-R-E1-gq-e-05-0-UI	UTP20, small subunit (SSU) processome component, homolog	Utp20	Cell cycle/proliferation	3	ENSRNOG00000005823	0	0	0	0	0	0	0	0	1	0	0	1	0	1	0	0	0	0	0	1	0	0
76	UI-R-A1-et-e-07-0-UI	Spondin 2, extracellular matrix protein	Spon2	Cell structure/cytoskeleton	3	ENSRNOG00000006033	1	0	0	0	0	1	0	0	0	1	1	0	1	0	0	0	0	0	0	0	0	1
77	UI-R-BJ0p-afd-c-01-0-UI	Dynein, cytoplasmic, heavy chain 1	Dync1h1	Transport/trafficking	3	ENSRNOG00000006178	0	0	0	0	0	0	0	0	0	0	0	0	0	0	0	0	0	0	1	0	0	1
78	UI-R-E1-fd-g-01-0-UI	Homeo box A5	Hoxa5	Transcription	3	ENSRNOG00000006466	0	0	0	0	0	0	0	0	0	0	1	0	1	0	1	0	0	0	1	0	1	2
79	UI-R-AC0-yp-c-07-0-UI	Vezatin, adherens junctions transmembrane protein	Vezt	Cell structure/cytoskeleton	3	ENSRNOG00000006514	0	0	0	0	0	0	0	0	0	0	0	0	0	0	0	2	0	0	1	3	1	0
80	UI-R-E1-fd-g-01-0-UI	Homeo box A5	Hoxa5	Transcription	3	ENSRNOG00000006544	0	0	0	0	0	0	0	0	0	1	0	0	0	0	0	2	0	0	0	0	1	1
81	UI-R-CX0-bxc-c-12-0-UI	NHP2-like protein 1 (High mobility group-like nuclear protein 2 homolog 1)	Nhp2l1	Cell cycle/proliferation	3	ENSRNOG00000006762	0	0	0	0	0	1	2	1	0	0	0	0	0	0	2	0	0	0	0	0	1	0
82	UI-R-C0-ip-d-02-0-UI	DNA-damage inducible transcript 3	Ddit3	Transcription	3	ENSRNOG00000006789	0	0	0	1	0	0	0	0	0	0	0	0	0	1	2	0	0	0	1	1	0	0
83	UI-R-DK0-cde-h-12-0-UI	Lysosomal-associated protein transmembrane 4A	Laptm4a	Transport/trafficking	3	ENSRNOG00000006865	0	1	0	0	1	0	0	0	0	1	1	1	0	2	0	4	0	0	0	0	1	0
84	UI-R-A1-dw-h-05-0-UI	Transcribed locus	RGD1305861	Cell death	3	ENSRNOG00000006929	0	0	0	0	0	0	0	0	0	0	0	0	0	0	0	2	1	0	0	0	0	1
85	UI-R-E0-bo-d-10-0-UI	Complement component 1, q subcomponent binding protein	C1QBP	Stress/immune response	3	ENSRNOG00000006949	0	0	0	0	0	0	0	0	0	0	0	0	0	0	0	2	1	0	0	1	0	0
86	UI-R-E1-fs-h-04-0-UI	Adhesion regulating molecule 1	Adrm1	Cell structure/cytoskeleton	3	ENSRNOG00000006991	0	1	0	0	0	0	0	1	0	0	0	0	0	0	0	0	0	1	0	0	2	0
87	UI-R-C0-hv-b-10-0-UI	Ras and Rab interactor 3	Rin3	Transport/trafficking	3	ENSRNOG00000007062	0	0	0	0	0	0	0	0	0	0	0	0	0	0	0	0	0	0	0	0	1	1
88	UI-R-AF1-aat-a-12-0-UI	EBNA1 binding protein 2	Ebna1bp2	Cell structure/cytoskeleton	3	ENSRNOG00000007087	0	0	0	0	0	0	0	0	0	0	1	0	0	1	0	2	1	0	1	1	0	0
89	UI-R-A0-ad-e-03-0-UI	Inositol 1,4,5-triphosphate receptor 1	Itpr1	Signaling	3	ENSRNOG00000007104	0	0	0	1	0	0	0	0	0	0	0	1	1	0	1	0	0	0	1	0	2	3
90	UI-R-C0-hb-g-10-0-UI	Septin 4	Sept4	Cell structure/cytoskeleton	3	ENSRNOG00000007367	0	0	0	0	0	0	0	0	0	0	0	0	0	0	0	0	0	0	0	0	0	2
91	UI-R-CW0-bwo-a-06-0-UI	Angiotensin 1 converting enzyme	Ace	Signaling	3	ENSRNOG00000007467	0	0	0	0	0	0	0	0	0	0	0	0	1	0	1	2	0	0	1	0	2	1
92	UI-R-BT1-akb-c-03-0-UI	Neurofibromatosis 2	Nf2	Cell cycle/proliferation	3	ENSRNOG00000007948	0	0	0	0	0	0	0	0	0	0	0	0	0	0	0	2	2	0	0	0	1	1
93	UI-R-A0-be-e-04-0-UI	Tyrosine 3-monooxygenase/tryptophan 5-monooxygenase activation protein, zeta polypeptide	Ywhaz	Transport/trafficking	3	ENSRNOG00000008195	0	0	0	0	0	0	1	0	1	0	0	0	0	0	0	0	0	0	0	0	1	0
94	UI-R-C1-jz-b-04-0-UI	Cortactin binding protein 2	Cttnbp2	Cell structure/cytoskeleton	3	ENSRNOG00000008440	0	0	0	0	0	0	0	0	0	0	0	0	1	0	1	0	0	1	0	0	1	0
95	UI-R-A0-ax-e-06-0-UI	Islet cell autoantigen 1	Ica1	Signaling	3	ENSRNOG00000008628	0	0	0	0	0	0	0	0	0	0	0	0	1	0	0	0	0	0	0	1	2	0
96	UI-R-C1-kr-c-03-0-UI	COP9 (constitutive photomorphogenic) homolog, subunit 2	Cops2	Cell differentiation	3	ENSRNOG00000008744	0	0	1	0	0	0	0	0	0	0	0	0	0	0	0	0	0	0	0	0	1	0
97	UI-R-BJ0p-aga-g-09-0-UI	Solute carrier family 6 (neurotransmitter transporter, taurine), member 6	Slc6a6	Transport/trafficking	3	ENSRNOG00000009019	0	0	0	0	0	0	0	0	0	0	0	0	0	0	0	2	0	1	0	0	0	0
98	UI-R-BJ1-avq-d-05-0-UI	GRIP1 associated protein 1	Gripap1	Signaling	3	ENSRNOG00000009071	0	0	1	0	0	0	0	0	0	0	0	1	0	1	0	0	0	1	0	2	1	0
99	UI-R-CV1-bsg-c-03-0-UI	Cytochrome P450, 4a12	Cyp4a12	Stress/immune response	3	ENSRNOG00000009122	0	0	0	0	0	0	0	0	0	0	0	1	0	0	0	0	0	0	3	0	0	1
100	UI-R-CA0-baz-d-02-0-UI	Hepatocyte growth factor activator	Hgfac	Signaling	3	ENSRNOG00000009572	0	0	0	0	0	0	0	0	0	1	0	0	0	0	0	0	0	0	1	1	0	0
101	UI-R-DK0-cfk-e-10-0-UI	Transcribed locus	RGD1564778	Unknown	3	ENSRNOG00000009643	0	0	0	0	0	1	0	0	0	0	0	0	0	1	0	0	0	0	0	0	0	0
102	UI-R-CA1-bix-h-09-0-UI	Numb gene homolog	Numb	Cell differentiation	3	ENSRNOG00000009653	0	0	0	0	0	0	0	0	1	0	1	0	0	0	1	0	0	0	0	0	0	0
103	UI-R-AC0-yl-g-05-0-UI	Potassium voltage-gated channel, subfamily H (eag-related), member 2	Kcnh2	Transport/trafficking	3	ENSRNOG00000009872	0	0	0	0	0	0	0	0	0	0	0	0	0	0	0	0	0	0	0	0	1	4
104	UI-R-E1-fs-h-04-0-UI	Adhesion regulating molecule 1	Adrm1	Cell structure/cytoskeleton	3	ENSRNOG00000010625	0	0	0	1	0	0	0	0	0	0	0	0	0	0	0	0	0	0	1	0	0	0
105	UI-R-DK0-cfo-d-07-0-UI	Polycystic kidney disease 1 homolog	Pkd1	Signaling	3	ENSRNOG00000010771	0	0	1	0	0	0	0	0	1	0	0	0	0	0	0	0	1	1	1	0	2	1
106	UI-R-CA0-bao-c-05-0-UI	Gamma-aminobutyric acid A receptor, alpha 5	Gabra5	Signaling	3	ENSRNOG00000010803	0	0	0	0	0	0	0	0	0	0	0	0	0	0	0	2	0	0	0	1	1	0
107	UI-R-BO0-ahn-f-05-0-UI	Ubiquitin specific protease 33	Usp33	Translation/protein processing	3	ENSRNOG00000011294	0	0	0	0	0	1	0	0	1	0	0	0	0	0	0	2	0	0	1	0	0	1
108	UI-R-CV2-cii-c-12-0-UI	Proteasome subunit, beta type 2	Psmb2	Translation/protein processing	3	ENSRNOG00000011296	0	1	0	0	0	0	0	1	1	0	0	0	0	0	0	0	0	0	0	1	1	3
109	UI-R-E1-fs-h-06-0-UI	Transcribed locus	RGD1310953	Unknown	3	ENSRNOG00000011463	0	0	1	0	0	1	2	0	0	0	0	0	0	1	1	4	1	0	0	0	2	0
110	UI-R-A0-bf-e-05-0-UI	Calponin 3, acidic	Cnn3	Cell structure/cytoskeleton	3	ENSRNOG00000011559	1	0	0	0	0	0	0	0	0	0	0	0	1	1	1	0	0	0	0	3	0	3
111	UI-R-C0-hc-d-11-0-UI	Complement component 1, s subcomponent	C1s	Cell differentiation	3	ENSRNOG00000011971	0	0	0	0	0	0	0	0	0	0	0	0	0	1	1	0	2	0	0	0	0	0
112	UI-R-E1-fl-c-08-0-UI	Spleen tyrosine kinase	Syk	Signaling	3	ENSRNOG00000012160	0	0	0	0	0	0	0	0	0	0	0	0	0	0	0	2	0	1	2	0	0	0
113	UI-R-CA0-axf-h-03-0-UI	Lipid phosphate phosphatase-related protein type 2	Lppr2	Metabolism	3	ENSRNOG00000012164	0	0	0	0	1	0	0	0	0	0	0	0	1	0	0	0	1	1	0	0	0	2
114	UI-R-BO0-agn-d-05-0-UI	RIO kinase 2	Riok2	Transcription	3	ENSRNOG00000012692	1	0	0	0	0	0	0	0	0	0	1	0	0	1	0	0	1	0	0	0	0	1
115	UI-R-BO1-apu-f-03-0-UI	Sparc/osteonectin, cwcv and kazal-like domains proteoglycan 1	Spock1	Cell structure/cytoskeleton	3	ENSRNOG00000012747	0	0	0	0	0	0	0	0	0	0	1	0	0	0	0	0	0	0	0	0	0	0
116	UI-R-E0-cx-g-12-0-UI	NAD(P)H dehydrogenase, quinone 1	Nqo1	Stress/immune response	3	ENSRNOG00000012772	0	0	0	0	0	0	0	0	0	1	0	0	0	0	0	0	0	1	1	1	0	2
117	UI-R-AB1-yy-b-08-0-UI	PDZ domain containing 3	Pdzk3	Cell structure/cytoskeleton	3	ENSRNOG00000013140	0	0	0	0	0	0	0	0	0	0	0	0	0	0	0	0	1	0	0	0	1	1
118	UI-R-CW0-bwm-a-09-0-UI	Phosducin-like 3	Pdcl3	Signaling	3	ENSRNOG00000013286	0	0	0	0	0	1	2	0	1	0	0	0	0	0	0	0	0	0	0	1	1	1
119	UI-R-BJ1-avb-f-12-0-UI	Forkhead box O1A	Foxo1a	Transcription	3	ENSRNOG00000013397	0	0	1	0	0	0	0	0	0	0	0	0	0	0	0	0	0	0	0	1	2	0
120	UI-R-AD1-zr-g-09-0-UI	Cofactor required for Sp1 transcriptional activation, subunit 3	Crsp3	Transcription	3	ENSRNOG00000013422	0	0	0	0	1	0	2	0	0	1	0	0	0	1	0	0	0	0	1	0	0	1
121	UI-R-C1-lj-g-12-0-UI	Protein phosphatase 4, regulatory subunit 1	Ppp4r1	Signaling	3	ENSRNOG00000013733	0	0	0	0	0	0	0	0	0	0	0	0	0	0	0	0	0	1	0	0	0	0
122	UI-R-CV2-cgy-a-07-0-UI	Rho GTPase activating protein 17	Arhgap17	Cell structure/cytoskeleton	3	ENSRNOG00000013836	0	0	0	0	0	1	0	0	0	0	2	0	0	1	0	0	1	0	0	0	0	3
123	UI-R-BS1-aza-b-08-0-UI	Mitochondrial intermediate peptidase	Mipep	Metabolism	3	ENSRNOG00000013876	0	0	0	0	0	0	0	0	0	0	0	1	0	0	0	2	0	0	0	0	0	1
124	UI-R-BJ2-bpj-e-02-0-UI	Translocase of outer mitochondrial membrane 22 homolog	Tomm22	Transport/trafficking	3	ENSRNOG00000014058	0	0	1	0	0	0	0	0	0	0	1	0	0	0	0	0	0	0	0	0	0	0
125	UI-R-A0-bc-c-10-0-UI	Cathepsin H	Ctsh	Translation/protein processing	3	ENSRNOG00000014064	0	0	0	0	0	0	0	0	0	0	0	1	0	0	0	2	0	0	0	0	0	0
126	UI-R-AB0-vr-e-01-0-UI	Dynactin 3	Dctn3	Cell structure/cytoskeleton	3	ENSRNOG00000014208	0	0	0	0	0	0	0	0	0	0	0	0	1	0	0	0	0	0	1	2	0	2
127	UI-R-DN0-civ-i-01-0-UI	Keratin complex 1, acidic, gene 19	Krt1-19	Cell structure/cytoskeleton	3	ENSRNOG00000014233	0	0	0	0	0	0	0	0	0	0	0	0	0	1	0	0	0	0	2	1	1	0
128	UI-R-BJ1-avu-g-12-0-UI	Annexin A5	Anxa5	Cell death	3	ENSRNOG00000014453	0	0	0	0	0	0	0	0	0	0	0	0	0	0	0	0	0	0	0	0	1	2
129	UI-R-CA0-axf-b-03-0-UI	Polyamine modulated factor 1 binding protein 1	Pmfbp1	Cell structure/cytoskeleton	3	ENSRNOG00000014505	0	0	0	0	1	0	0	0	0	0	0	0	1	0	0	0	0	0	1	1	1	3
130	UI-R-CS0-btv-f-09-0-UI	Heat shock protein 1	Hspd1	Stress/immune response	3	ENSRNOG00000014525	0	0	0	0	0	0	0	0	0	0	0	0	1	1	0	0	0	0	0	4	0	0
131	UI-R-BJ1-atp-b-04-0-UI	Anti-Mullerian hormone type 2 receptor	Amhr2	Signaling	3	ENSRNOG00000014850	0	0	0	0	0	0	0	0	0	0	0	0	0	0	0	0	0	3	0	0	0	0
132	UI-R-DK0-cft-c-12-0-UI	Non-catalytic region of tyrosine kinase adaptor protein 1	Nck1	Signaling	3	ENSRNOG00000014917	0	0	0	0	0	0	0	0	0	0	0	0	0	0	0	0	0	0	0	1	0	0
133	UI-R-G0-uu-g-11-0-UI	DNA polymerase epsilon subunit 3	Pole3	Cell cycle/proliferation	3	ENSRNOG00000015392	0	0	0	0	0	0	0	0	0	0	0	0	0	1	1	0	0	0	0	0	0	1
134	UI-R-CV1-bta-c-01-0-UI	Transcribed locus	RGD1562884	Unknown	3	ENSRNOG00000015630	0	0	0	0	0	0	0	0	0	0	1	0	0	0	0	0	0	1	0	0	0	0
135	UI-R-CA1-biq-e-07-0-UI	Cold inducible RNA binding protein	Cirbp	Stress/immune response	3	ENSRNOG00000015999	0	0	0	0	0	0	0	0	0	0	1	1	0	0	0	0	0	0	0	0	0	1
136	UI-R-C0-ib-d-01-0-UI	Eukaryotic translation elongation factor 1 epsilon 1	Eef1e1	Translation/protein processing	3	ENSRNOG00000016390	0	0	0	0	1	0	0	0	0	1	0	0	1	1	1	0	0	0	0	0	0	0
137	UI-R-Y0-ux-e-06-0-UI	Tyrosinase (albino coat color)	Tyr	Metabolism	3	ENSRNOG00000016421	0	0	0	0	0	0	0	0	0	0	0	0	0	1	0	0	0	0	0	1	0	1
138	UI-R-CW0s-ccc-e-03-0-UI	Transcribed locus	RGD1306660	Unknown	3	ENSRNOG00000016619	0	0	0	0	0	0	0	0	0	0	0	0	0	0	0	0	0	0	1	0	0	0
139	UI-R-C0-ji-c-12-0-UI	Scm-like with four mbt domains 1	Sfmbt1	Transcription	3	ENSRNOG00000016645	0	0	0	0	0	0	0	0	0	0	0	0	0	1	0	2	0	0	1	0	0	0
140	UI-R-Y0-ve-f-03-0-UI	neuronal guanine nucleotide exchange factor	Ngef	Cell differentiation	3	ENSRNOG00000016653	0	0	0	0	0	0	0	0	1	1	0	0	0	0	0	0	0	1	0	1	0	4
141	UI-R-CX0-bws-e-04-0-UI	Prolactin-like protein N	Prlpn	Signaling	3	ENSRNOG00000016742	0	0	0	0	0	0	0	0	0	0	0	0	0	0	1	0	0	0	1	1	0	1
142	UI-R-A0-ar-c-12-0-UI	COP9 (constitutive photomorphogenic) homolog, subunit 7a	Cops7a	Cell differentiation	3	ENSRNOG00000016778	0	0	1	0	1	0	0	0	0	0	0	0	0	1	1	0	2	2	0	0	0	0
143	UI-R-A0-az-a-09-0-UI	Ornithine aminotransferase	Oat	Metabolism	3	ENSRNOG00000016807	0	0	0	0	0	0	0	0	0	0	0	0	0	0	0	0	1	0	0	0	0	0
144	UI-R-A0-ak-a-09-0-UI	Solute carrier family 2 (facilitated glucose transporter), member 4	Slc2a4	Transport/trafficking	3	ENSRNOG00000017226	0	0	0	0	0	0	0	1	0	0	0	0	0	1	0	0	1	1	0	0	0	0
145	UI-R-A0-ax-a-04-0-UI	Small membrane protein 1	Smp1	Cell structure/cytoskeleton	3	ENSRNOG00000017279	0	0	0	0	0	0	0	0	1	0	0	1	0	0	0	0	0	1	0	1	0	0
146	UI-R-E0-by-b-02-0-UI	Matrix metalloproteinase 23	Mmp23	Transport/trafficking	3	ENSRNOG00000017477	0	0	0	1	0	0	0	0	0	1	0	0	0	0	0	4	0	0	0	0	0	0
147	UI-R-BJ2-bpu-e-02-0-UI	Transcribed locus	RGD1309651	Unknown	3	ENSRNOG00000017646	0	0	0	0	1	0	0	1	0	0	0	0	0	0	0	0	0	1	0	0	2	0
148	UI-R-C0-ix-a-10-0-UI	NAD(P)H dehydrogenase, quinone 2	Nqo2	Stress/immune response	3	ENSRNOG00000017820	0	0	0	0	0	0	0	0	0	0	0	0	0	0	0	2	0	1	0	1	1	2
149	UI-R-C1-lj-e-02-0-UI	Ring finger protein 141	rnf141	Transcription	3	ENSRNOG00000017900	0	0	0	0	1	0	0	0	0	0	0	0	1	1	2	2	1	0	0	1	1	2
150	UI-R-AF1-aaw-g-09-0-UI	Transcribed locus	LOC290635	Unknown	3	ENSRNOG00000017949	0	0	0	0	0	0	0	0	0	0	0	0	0	0	0	0	0	0	1	1	0	2
151	UI-R-BJ2-boo-e-08-0-UI	Septin 2	Sept2	Cell structure/cytoskeleton	3	ENSRNOG00000017952	0	0	0	0	0	0	0	1	0	0	0	0	0	1	2	0	0	0	0	1	0	2
152	UI-R-A0-aw-a-04-0-UI	Transcribed locus	LOC497835	Unknown	3	ENSRNOG00000018047	0	0	0	0	0	0	0	0	0	1	0	0	0	0	0	0	0	0	0	0	1	0
153	UI-R-BT1-akf-b-02-0-UI	Transcribed locus	RGD1311409	Unknown	3	ENSRNOG00000018090	0	0	0	0	0	0	0	0	0	1	1	0	0	1	0	0	0	0	0	0	0	2
154	UI-R-G0-uq-d-01-0-UI	Thiamine triphosphatase	Thtpa	Metabolism	3	ENSRNOG00000018105	0	0	0	0	0	0	0	0	0	1	0	0	1	0	0	2	0	0	0	0	1	0
155	UI-R-C0-gr-b-07-0-UI	Guanine deaminase	Gda	Metabolism	3	ENSRNOG00000018282	0	0	0	0	0	0	0	0	0	0	0	0	0	0	0	0	0	0	0	2	1	4
156	UI-R-BJ1-awf-f-04-0-UI	HesB protein	HesB	Stress/immune response	3	ENSRNOG00000018343	0	1	1	0	0	1	1	0	0	0	0	0	0	1	0	0	0	0	0	0	0	1
157	UI-R-DK0-ceu-d-05-0-UI	Gamma-glutamyltransferase-like 3	Ggtl3	Metabolism	3	ENSRNOG00000018441	0	0	0	0	0	0	0	0	0	0	0	0	0	0	0	0	0	0	1	0	0	2
158	UI-R-DE0-cab-d-01-0-UI	tripartite motif-containing 27	Trim27	Transcription	3	ENSRNOG00000018622	0	0	0	1	1	0	0	0	0	0	0	0	0	1	0	0	0	1	0	2	0	0
159	UI-R-BJ1-avq-f-06-0-UI	translation factor sui1 homolog	Sui1	Translation/protein processing	3	ENSRNOG00000018848	1	1	1	0	0	0	0	0	0	0	0	1	0	3	0	0	0	0	0	1	0	0
160	UI-R-C2-nc-d-07-0-UI	GH3 domain containing	Ghdc	Signaling	3	ENSRNOG00000018906	0	0	0	0	0	0	0	0	0	0	0	1	1	0	0	0	1	0	0	1	1	1
161	UI-R-DK0-ced-g-02-0-UI	Transcribed locus	RGD1310609	Unknown	3	ENSRNOG00000019245	0	0	0	0	0	0	0	0	0	0	0	0	0	0	0	0	1	0	0	1	0	1
162	UI-R-C0-id-b-07-0-UI	Dynactin 4	Dctn4	Cell structure/cytoskeleton	3	ENSRNOG00000019298	0	0	0	0	0	0	0	0	0	0	0	0	0	0	0	0	0	1	1	2	2	2
163	UI-R-E1-fa-h-02-0-UI	Delta-like 3	Dll3	Cell differentiation	3	ENSRNOG00000019338	0	0	0	0	0	0	0	0	0	0	0	0	0	0	0	0	0	2	0	0	0	1
164	UI-R-CV1-bvo-d-11-0-UI	Dystroglycan 1	Dag1	Cell structure/cytoskeleton	3	ENSRNOG00000019400	0	0	0	0	0	0	0	0	0	1	0	0	0	0	0	0	0	1	1	0	0	0
165	UI-R-C0-gs-g-08-0-UI	Centaurin, delta 2	Centd2	Cell structure/cytoskeleton	3	ENSRNOG00000019555	0	0	0	0	0	0	0	0	0	0	0	0	0	0	0	0	0	0	0	0	0	5
166	UI-R-E1-fp-f-05-0-UI	RNA binding motif protein 14	Rbm14	Transcription	3	ENSRNOG00000019669	0	0	0	1	0	0	0	0	1	0	1	0	1	0	0	0	1	0	2	0	2	0
167	UI-R-Y0-acj-a-02-0-UI	Transcribed locus	RGD1311534	Unknown	3	ENSRNOG00000019760	0	0	1	1	0	0	0	0	0	0	0	0	0	0	0	2	0	0	0	0	1	0
168	UI-R-BT0-pw-g-09-0-UI	Polyadenylate-binding protein-interacting protein 2	Paip2	Translation/protein processing	3	ENSRNOG00000019934	0	0	0	0	0	0	0	0	0	0	0	0	1	0	0	0	1	1	0	0	1	1
169	UI-R-AB1-yy-h-08-0-UI	Transcribed locus	RGD1311634	Unknown	3	ENSRNOG00000019936	0	0	0	0	0	0	0	0	0	0	0	0	0	0	0	0	1	0	0	0	1	1
170	UI-R-DK0-cfx-c-06-0-UI	Transcribed locus	LOC382585	Unknown	3	ENSRNOG00000019953	0	1	0	0	0	0	0	0	1	0	0	0	0	0	0	0	0	0	0	1	0	1
171	UI-R-BJ1-atz-f-01-0-UI	Arsenic (+3 oxidation state) methyltransferase	As3mt	Stress/immune response	3	ENSRNOG00000020081	0	0	0	0	0	0	0	0	0	0	0	0	0	1	0	0	0	0	0	2	0	0
172	UI-R-DE0-cah-c-09-0-UI	Breast cancer metastasis-suppressor 1	Brms1	Cell cycle/proliferation	3	ENSRNOG00000020117	0	0	0	0	0	1	0	0	0	0	0	0	1	0	0	0	1	0	0	0	0	0
173	UI-R-CA1-bcn-e-09-0-UI	Solute carrier family 4, member 3	Slc4a3	Transport/trafficking	3	ENSRNOG00000020138	1	0	0	0	1	0	0	0	0	0	0	0	0	0	0	0	0	0	0	0	0	2
174	UI-R-BJ1-avd-h-04-0-UI	Small optic lobes homolog	Solh	Transcription	3	ENSRNOG00000020239	0	0	0	1	0	0	0	0	0	0	0	0	0	0	0	0	0	0	0	0	0	2
175	UI-R-BJ1-azp-d-01-0-UI	Ras homolog gene family, member G	RhoG	Cell structure/cytoskeleton	3	ENSRNOG00000020393	0	0	0	0	0	0	0	0	0	0	0	0	0	0	1	0	0	1	0	0	0	0
176	UI-R-BJ1-aws-a-12-0-UI	Microtubule-associated protein 4	Map4	Cell structure/cytoskeleton	3	ENSRNOG00000020748	0	0	0	0	0	0	0	1	0	0	0	1	1	0	0	2	0	0	1	1	0	2
177	UI-R-AD1-zo-e-05-0-UI	Latent transforming growth factor beta binding protein 3	Ltbp3	Signaling	3	ENSRNOG00000020813	0	0	0	1	0	0	0	0	0	1	0	0	1	0	0	0	1	0	0	0	1	1
178	UI-R-BJ1-avq-a-02-0-UI	Mixed lineage leukemia gene homolog 2 protein	Mll2	Transcription	3	ENSRNOG00000020961	0	0	0	0	0	0	0	1	0	0	0	0	0	1	0	0	0	0	0	0	1	2
179	UI-R-DD0-caa-e-10-0-UI	Extracellular matrix protein 1	Ecm1	Signaling	3	ENSRNOG00000021166	0	0	0	0	0	2	0	1	0	0	0	0	0	0	0	0	0	0	1	0	0	0
180	UI-R-E1-fv-e-01-0-UI	solute carrier family 22 (organic cation transporter), member 18 (Tumor suppressing subtransferable candidate 5)	Slc22a18 (Tssc5)	Transport/trafficking	3	ENSRNOG00000021175	0	1	0	0	0	0	0	0	0	0	1	0	0	0	0	0	0	0	1	2	1	0
181	UI-R-BJ0p-afd-c-01-0-UI	Dynein, cytoplasmic, heavy chain 1	Dync1h1	Transport/trafficking	3	ENSRNOG00000022049	0	0	0	0	0	0	0	0	0	0	0	0	0	0	0	2	0	0	0	0	0	0
182	UI-R-CY0-bxt-b-10-0-UI	Adiponutrin	Adpn	Metabolism	3	ENSRNOG00000022268	1	0	0	0	0	1	2	0	0	0	1	0	0	0	0	0	0	0	0	1	0	3
183	UI-R-A0-ao-e-04-0-UI	Diacylglycerol kinase, beta	Dgkb	Signaling	3	ENSRNOG00000022885	0	1	0	0	0	0	0	0	0	0	1	0	0	0	0	0	0	0	0	0	0	2
184	UI-R-BO0-ahp-a-02-0-UI	Transcribed locus	RGD1564982	Unknown	3	ENSRNOG00000023411	0	0	0	0	0	0	2	0	0	0	0	1	0	0	0	0	0	0	1	0	0	0
185	UI-R-A0-ad-e-03-0-UI	Inositol 1,4,5-triphosphate receptor 1	Itpr1	Signaling	3	ENSRNOG00000023661	0	1	0	0	0	0	0	0	1	0	0	1	0	0	0	0	0	0	0	0	0	0
186	UI-R-BS1-ays-a-03-0-UI	Ischemia related factor vof-16	Vof16	Stress/immune response	3	ENSRNOG00000024378	0	0	0	1	1	0	0	0	0	0	0	0	0	0	0	2	0	0	1	2	0	1
187	UI-R-A0-ax-a-03-0-UI	Transcribed locus	RGD1305440	Unknown	3	ENSRNOG00000025804	0	0	0	0	1	0	0	0	0	0	0	0	0	0	1	0	0	0	0	2	1	0
188	UI-R-A1-eq-a-09-0-UI	Heterogeneous nuclear ribonucleoproteins methyltransferase-like 2 (S. cerevisiae)	Hrmt1l2	Translation/protein processing	3	ENSRNOG00000026109	0	0	0	0	1	0	0	0	0	0	0	0	0	0	0	0	0	1	0	0	2	4
189	UI-R-E1-fb-f-11-0-UI	Transcribed locus	RGD1309735	Unknown	3	ENSRNOG00000027028	0	0	0	0	0	1	0	0	0	0	0	0	0	1	0	0	1	1	1	1	1	1
190	UI-R-E1-fd-g-01-0-UI	Homeo box A5	Hoxa5	Transcription	3	ENSRNOG00000027365	0	0	0	0	0	0	0	0	0	0	0	0	0	1	0	0	0	0	0	1	0	1
191	UI-R-BJ2-bpy-a-11-0-UI	zinc finger protein 324	Zfp324	Transcription	3	ENSRNOG00000027436	0	0	0	0	0	0	0	0	0	1	0	0	0	1	1	2	0	1	0	1	2	2
192	UI-R-AF0-yd-e-05-0-UI	Transcribed locus	RGD1561311	Unknown	3	ENSRNOG00000027453	0	0	0	0	0	0	0	0	0	0	0	0	0	1	0	0	0	0	0	1	0	0
193	UI-R-BO0-aho-e-07-0-UI	Transient receptor potential cation channel, subfamily M, member 3	Trpm3	Transport/trafficking	3	ENSRNOG00000027770	0	0	0	0	0	0	0	0	0	0	0	0	0	0	1	0	0	1	0	1	2	0
194	UI-R-A1-eu-e-06-0-UI	Transcribed locus	RGD1309156	Unknown	3	ENSRNOG00000028247	0	0	1	0	0	0	0	0	0	0	0	0	0	0	0	0	0	0	0	0	1	1
195	UI-R-BS1-ayr-d-02-0-UI	Disabled homolog 2	Dab2	Cell differentiation	3	ENSRNOG00000028930	0	0	0	0	0	0	0	0	0	0	0	0	0	0	1	0	0	0	0	0	0	5
196	UI-R-BJ1-ata-h-09-0-UI	Zinc finger protein 180	Zfp180	Transcription	3	ENSRNOG00000029336	0	0	0	0	1	0	0	0	1	1	0	0	0	0	0	0	1	0	0	1	0	3
197	UI-R-DK0-cfz-c-01-0-UI	CDC-like kinase 3	Clk3	Signaling	3	ENSRNOG00000030126	0	0	1	0	0	0	0	1	2	0	0	0	0	0	0	0	0	0	0	0	0	0
198	UI-R-CS0-btu-d-05-0-UI	G protein-coupled receptor 83	Gpr83	Signaling	3	ENSRNOG00000030318	0	0	0	0	0	0	0	0	0	0	0	0	0	0	0	0	0	0	0	0	2	2
199	UI-R-C0-ip-d-02-0-UI	DNA-damage inducible transcript 3	Ddit3	Transcription	3	ENSRNOG00000030334	0	0	0	0	0	0	0	0	1	0	0	0	0	1	0	0	0	2	0	0	1	0
200	UI-R-BJ0p-afm-c-10-0-UI	Ribosomal protein, large P2	Rplp2	Translation/protein processing	3	ENSRNOG00000031177	0	0	1	0	0	0	0	0	0	0	0	0	0	0	1	0	0	1	0	4	1	0
201	UI-R-CX0s-ccs-b-11-0-UI	Transcribed locus	RGD1304694	Unknown	3	ENSRNOG00000031269	0	0	0	0	1	0	0	0	0	0	0	0	0	0	0	0	0	0	0	0	0	0
202	UI-R-CT0-bvn-d-09-0-UI	ADP-ribosylation factor 3	Arf3	Transport/trafficking	3	ENSRNOG00000033155	0	0	0	1	1	0	0	0	0	0	0	0	0	0	0	2	1	0	2	0	0	1
203	UI-R-DK0-cfg-d-01-0-UI	BCoR protein (BCL-6 corepressor)	Broc	Transcription	3	ENSRNOG00000034240	0	0	0	1	0	0	0	0	0	1	0	0	0	0	0	0	0	0	0	0	0	2
204	UI-R-A0-az-h-11-0-UI	Argininosuccinate lyase	Asl	Metabolism	4	ENSRNOG00000000903	0	0	0	0	0	0	0	0	0	1	0	0	0	0	0	0	0	0	0	1	2	1
205	UI-R-BT1-ajw-f-11-0-UI	A disintegrin-like and metalloprotease (reprolysin type) with thrombospondin type 1 motif, 1	Adamts1	Cell cycle/proliferation	4	ENSRNOG00000001607	0	0	0	0	0	0	0	0	0	0	0	1	0	1	0	0	0	1	2	1	0	2
206	UI-R-A0-az-e-09-0-UI	Beta galactoside alpha 2,6 sialyltransferase 1	St6gal1	Translation/protein processing	4	ENSRNOG00000001823	0	0	0	0	1	0	0	0	0	0	0	0	0	0	0	0	0	2	0	0	1	3
207	UI-R-AG0-wx-g-09-0-UI	Heart and neural crest derivatives expressed transcript 1	Hand1	Unknown	4	ENSRNOG00000002582	0	0	0	0	0	0	0	0	0	0	0	1	0	1	0	0	0	0	0	0	1	0
208	UI-R-E0-cn-g-01-0-UI	Septin 9	Sept9	Cell structure/cytoskeleton	4	ENSRNOG00000002807	0	0	0	0	0	0	0	0	1	0	0	0	0	0	0	0	0	0	1	0	0	0
209	UI-R-A0-ar-d-12-0-UI	Myelin protein zero-like 1	Mpzl1	Cell structure/cytoskeleton	4	ENSRNOG00000003248	0	0	0	0	0	0	0	0	0	0	0	0	0	0	0	0	0	0	0	3	1	1
210	UI-R-C0-io-h-02-0-UI	Cysteine and glycine-rich protein 2	Csrp2	Cell cycle/proliferation	4	ENSRNOG00000003772	0	0	0	0	0	0	0	0	0	0	0	0	0	1	0	0	0	1	1	2	1	1
211	UI-R-CA0-baw-b-02-0-UI	Spermidine/spermine N1-acetyl transferase	Sat	Metabolism	4	ENSRNOG00000003809	0	0	0	0	0	0	0	0	0	0	0	0	0	0	0	0	0	0	1	1	0	2
212	UI-R-A0-bk-h-08-0-UI	B-cell translocation gene 1, anti-proliferative	Btg1	Cell cycle/proliferation	4	ENSRNOG00000004284	1	0	0	0	0	0	0	0	0	0	0	0	1	0	2	4	0	0	1	1	0	0
213	UI-R-BJ0p-aiv-b-06-0-UI	Thrombomodulin	Thbd	Stress/immune response	4	ENSRNOG00000004687	0	1	0	1	0	0	0	0	0	0	0	0	0	0	1	0	0	0	0	1	0	1
214	UI-R-E1-ge-f-09-0-UI	Destrin	Dstn	Cell structure/cytoskeleton	4	ENSRNOG00000005924	1	0	0	0	0	0	0	0	0	0	0	1	1	0	0	0	0	0	1	2	2	1
215	UI-R-C0-ih-e-04-0-UI	Topoisomerase I binding, arginine/serine-rich (predicted)	Topors	Transcription	4	ENSRNOG00000006485	0	0	0	0	0	0	2	0	0	0	2	0	0	0	0	0	0	1	1	1	0	1
216	UI-R-CT0-btx-f-12-0-UI	Mitogen activated protein kinase kinase 5	Map2k5	Signaling	4	ENSRNOG00000007926	0	0	0	0	0	0	0	0	0	0	0	0	0	0	0	0	0	0	1	0	0	0
217	UI-R-A1-ev-e-01-0-UI	Pre-B-cell colony enhancing factor 1	Pbef1	Cell cycle/proliferation	4	ENSRNOG00000009754	1	0	0	0	0	2	2	0	0	0	0	1	0	0	0	0	0	0	0	0	0	1
218	UI-R-A0-ad-f-08-0-UI	Tryptophan 2,3-dioxygenase	Tdo2	Metabolism	4	ENSRNOG00000011120	0	0	0	0	0	0	0	0	0	0	0	0	0	0	0	0	0	0	1	1	0	0
219	UI-R-A0-ad-f-08-0-UI	Tryptophan 2,3-dioxygenase	Tdo2	Metabolism	4	ENSRNOG00000011612	0	0	0	0	0	0	0	0	0	0	0	0	0	0	0	0	0	0	1	1	0	2
220	UI-R-C0-it-a-12-0-UI	Basic transcription element binding protein 1 (Kruppel-like factor 9)	Klf9	Transcription	4	ENSRNOG00000014215	0	1	0	0	0	0	0	0	0	0	0	0	0	0	0	0	0	0	1	2	0	0
221	UI-R-A0-bk-h-01-0-UI	Syndecan 4	Sdc4	Cell structure/cytoskeleton	4	ENSRNOG00000014297	1	0	1	0	0	0	0	0	0	0	0	0	1	0	0	0	0	0	0	0	0	3
222	UI-R-CT0-bui-g-01-0-UI	Solute carrier family 13 (sodium-dependent citrate transporter), member 5	Slc13a5	Transport/trafficking	4	ENSRNOG00000014870	0	0	0	0	0	0	0	0	0	0	0	0	0	1	0	2	0	0	1	0	2	0
223	UI-R-E0-dc-d-11-0-UI	Glutamate oxaloacetate transaminase 1	Got1	Metabolism	4	ENSRNOG00000016356	0	0	0	0	0	0	0	0	0	0	0	0	0	0	1	2	0	0	0	0	0	0
224	UI-R-E0-cm-e-10-0-UI	Core promoter element binding protein (Kruppel-like factor 6)	Klf6	Transcription	4	ENSRNOG00000016885	0	0	0	0	0	0	0	0	0	0	2	0	0	0	0	0	0	0	0	0	0	0
225	UI-R-A1-ez-h-01-0-UI	Aldehyde dehydrogenase family 1, member A1	Aldh1a1	Stress/immune response	4	ENSRNOG00000017619	0	1	0	0	0	0	0	0	0	0	0	0	0	0	0	2	0	0	0	2	0	1
226	UI-R-CU0s-cbw-d-01-0-UI	Activating transcription factor 4	Atf4	Transcription	4	ENSRNOG00000017801	1	1	0	0	0	0	0	1	0	0	1	0	0	0	0	0	0	0	0	0	0	1
227	UI-R-CV1-brz-e-11-0-UI	Amyloid beta (A4) precursor protein-binding, family B, member 3	Apbb3	Cell death	4	ENSRNOG00000017849	0	0	0	0	0	0	0	0	0	0	0	0	0	1	0	0	0	0	0	0	1	1
228	UI-R-E0-bt-b-09-0-UI	Vimentin	Vim	Cell structure/cytoskeleton	4	ENSRNOG00000018087	0	1	0	0	0	0	0	1	0	0	1	0	0	0	1	0	0	2	1	1	3	3
229	UI-R-E0-bv-g-10-0-UI	Cathepsin L	Ctsl	Translation/protein processing	4	ENSRNOG00000018566	1	0	0	0	0	0	0	0	0	0	0	0	0	0	0	0	1	0	0	2	0	0
230	UI-R-E0-cf-d-10-0-UI	Ribosomal protein S8	Rps8	Translation/protein processing	4	ENSRNOG00000018768	0	0	0	0	0	0	0	0	0	0	0	0	0	1	0	0	2	0	0	0	0	1
231	UI-R-A1-eb-f-02-0-UI	metallothionein 3	Mt3	Stress/immune response	4	ENSRNOG00000018958	0	0	0	0	0	0	0	0	0	0	0	0	0	1	0	0	1	0	0	1	0	2
232	UI-R-C0-jn-b-02-0-UI	Superoxide dismutase 2, mitochondrial	Sod2	Stress/immune response	4	ENSRNOG00000019048	0	0	0	0	0	0	0	0	0	0	0	0	0	0	0	0	0	1	0	1	1	4
233	UI-R-A0-bc-d-03-0-UI	Alpha glucosidase 2, alpha neutral subunit	Ganab	Metabolism	4	ENSRNOG00000019724	0	0	0	0	0	0	0	0	0	0	0	0	0	0	1	2	0	0	0	0	1	0
234	UI-R-C1-kk-g-12-0-UI	Signal transducer and activator of transcription 3	Stat3	Transcription	4	ENSRNOG00000019742	0	1	0	0	0	0	0	1	0	0	0	0	0	0	0	0	1	0	1	0	0	2
235	UI-R-E0-bv-e-12-0-UI	Cofilin 1	Cfl1	Cell structure/cytoskeleton	4	ENSRNOG00000020660	0	0	0	0	0	0	0	0	0	0	0	0	1	0	0	0	0	0	0	0	0	1
236	UI-R-A0-bk-f-06-0-UI	Dual specificity phosphatase 6	Dusp6	Signaling	4	ENSRNOG00000023896	1	0	0	0	0	0	0	0	0	0	0	0	0	1	0	0	0	0	0	1	0	2
237	UI-R-C4-alv-b-10-0-UI	K-kininogen+D355	Kngk	Stress/immune response	4	ENSRNOG00000030387	0	0	0	0	0	0	0	0	1	0	0	0	1	0	1	2	0	0	1	1	0	1
238	UI-R-BX0-art-c-10-0-UI	Splicing factor, arginine/serine-rich 12	Sfrs12	Transcription	4	ENSRNOG00000032735	0	0	0	0	1	0	0	0	0	0	0	0	0	0	0	0	0	0	0	0	1	1
239	UI-R-C1-kr-b-12-0-UI	RD RNA-binding protein	Rdbp	Transcription	5	ENSRNOG00000000420	0	0	0	0	0	1	0	0	0	0	0	0	0	0	0	0	0	0	0	0	0	0
240	UI-R-C1-lp-g-10-0-UI	General transcription factor II I	Gtf2i	Transcription	5	ENSRNOG00000001479	0	0	0	1	0	0	0	0	0	0	0	0	0	0	0	2	1	0	0	0	0	0
241	UI-R-E0-ch-f-07-0-UI	N-ethylmaleimide sensitive fusion protein attachment protein alpha	Napa	Transport/trafficking	5	ENSRNOG00000001494	1	0	0	0	1	0	0	0	0	0	0	1	0	0	1	0	0	0	0	0	1	2
242	UI-R-C1-kr-c-11-0-UI	Transcribed locus	RGD735112	Unknown	5	ENSRNOG00000001621	0	0	0	0	0	0	0	1	0	0	0	0	0	0	1	0	0	0	0	0	0	1
243	UI-R-C2p-qq-e-06-0-UI	Transcribed locus	RGD1310480	Unknown	5	ENSRNOG00000001741	0	0	0	0	0	2	0	0	0	0	0	1	0	0	0	0	0	0	1	0	0	1
244	UI-R-C1-kg-d-03-0-UI	Dihydrolipoamide dehydrogenase	Dld	Metabolism	5	ENSRNOG00000006364	1	0	0	0	0	0	0	0	0	2	1	1	0	0	0	0	0	0	1	1	1	0
245	UI-R-C1-kq-b-07-0-UI	Notchless gene homolog	Nle1	Cell differentiation	5	ENSRNOG00000008287	0	0	0	0	1	0	0	0	0	0	0	1	1	0	0	0	0	0	0	0	1	1
246	UI-R-E1-gf-c-09-0-UI	Cytochrome P450, 4b1	Cyp4b1	Stress/immune response	5	ENSRNOG00000009741	0	1	0	1	0	0	0	0	0	0	0	0	1	0	1	2	0	0	1	0	1	1
247	UI-R-C1-lg-a-09-0-UI	Leucine carboxyl methyltransferase 2	Lcmt2	Metabolism	5	ENSRNOG00000011710	0	0	0	0	0	0	0	0	0	0	0	1	0	0	0	0	0	0	0	4	1	0
248	UI-R-C1-lg-a-09-0-UI	Leucine carboxyl methyltransferase 2	Lcmt2	Metabolism	5	ENSRNOG00000011982	0	1	0	0	0	0	0	0	0	0	0	0	0	0	1	0	0	0	0	4	1	0
249	UI-R-C1-jz-c-12-0-UI	Endothelial differentiation, lysophosphatidic acid G-protein-coupled receptor, 2	Edg6	Signaling	5	ENSRNOG00000013656	0	0	0	0	0	0	0	0	1	1	0	0	0	0	1	0	0	0	0	2	0	0
250	UI-R-CT0-buk-h-03-0-UI	Stathmin-like 3	Stmn3	Cell structure/cytoskeleton	5	ENSRNOG00000013657	0	1	0	0	0	0	0	0	0	1	0	0	0	0	0	0	0	0	0	0	0	0
251	UI-R-C1-kk-g-01-0-UI	Wingless-type MMTV integration site family, member 2B	Wnt2b	Cell differentiation	5	ENSRNOG00000014385	0	0	0	0	0	0	0	0	0	0	0	1	1	0	0	0	0	0	0	0	0	0
252	UI-R-C2-nh-g-10-0-UI	Phosphatidylserine synthase 2	Ptdss2	Metabolism	5	ENSRNOG00000015912	0	0	0	0	0	0	0	0	0	0	0	0	0	0	1	0	0	0	0	0	1	0
253	UI-R-C1-kc-h-05-0-UI	CD3 antigen, gamma polypeptide	Cd3g	Cell death	5	ENSRNOG00000015945	0	0	0	1	0	0	0	0	0	0	0	1	0	0	1	0	0	0	0	0	0	1
254	UI-R-C1-lk-g-02-0-UI	Aldehyde dehydrogenase family 1, subfamily A2	Aldh1a2	Stress/immune response	5	ENSRNOG00000016042	0	0	0	0	0	0	0	0	0	0	0	0	0	0	0	0	0	1	0	2	0	0
255	UI-R-C0-hr-d-12-0-UI	Transcribed locus	RGD1311859	Unknown	5	ENSRNOG00000017473	0	0	0	0	0	0	0	0	1	0	0	0	2	0	0	0	0	0	1	0	2	0
256	UI-R-C2-nm-g-08-0-UI	Forkhead box E1 (thyroid transcription factor 2)	Foxe1	Transcription	5	ENSRNOG00000023497	0	0	0	0	0	0	0	0	0	0	0	1	0	0	1	0	0	0	0	0	1	1
257	UI-R-C1-kb-d-03-0-UI	M-phase phosphoprotein	mpp8	Cell cycle/proliferation	5	ENSRNOG00000025484	0	0	0	1	0	0	0	0	0	0	0	1	0	0	0	0	1	0	0	0	0	0
258	UI-R-C1-kb-d-03-0-UI	M-phase phosphoprotein	mpp8	Cell cycle/proliferation	5	ENSRNOG00000032888	0	0	0	0	0	0	0	0	1	0	0	0	0	0	1	2	0	0	1	0	0	0
259	UI-R-C2p-rt-b-07-0-UI	Oncostatin M specific receptor	Osmr	Signaling	5	ENSRNOG00000033192	0	1	0	0	0	0	0	0	0	0	0	0	0	0	0	0	0	0	0	0	0	2
260	UI-R-DK0-cex-h-05-0-UI	Proteosome (prosome, macropain) subunit, beta type 9	Psmb9	Translation/protein processing	6	ENSRNOG00000000459	0	0	0	0	0	1	0	0	0	0	0	0	0	0	0	0	0	1	0	0	0	1
261	UI-R-C2p-qz-h-04-0-UI	Rhomboid, veinlet-like 7	rhbdl7	Signaling	6	ENSRNOG00000001443	0	0	0	0	0	0	0	0	0	0	0	0	1	0	0	0	0	0	0	0	0	1
262	UI-R-C1-kf-b-10-0-UI	Histidine-rich glycoprotein	Hrg	Stress/immune response	6	ENSRNOG00000001809	0	0	0	0	0	0	0	1	0	1	0	0	1	0	0	2	0	0	1	0	0	0
263	UI-R-C1-lf-c-12-0-UI	Kruppel-like factor 3	Klf3	Transcription	6	ENSRNOG00000002163	0	0	0	0	0	0	0	0	0	0	0	0	1	0	1	0	0	0	0	1	1	2
264	UI-R-E1-fx-g-11-0-UI	Protoporphyrinogen oxidase	Ppox	Metabolism	6	ENSRNOG00000003567	0	0	0	0	1	0	0	0	0	0	0	0	0	0	0	0	0	0	0	0	0	0
265	UI-R-C2p-nq-h-03-0-UI	Heme oxygenase (decycling) 2	Hmox2	Stress/immune response	6	ENSRNOG00000003773	0	0	0	0	0	0	0	0	0	0	0	0	0	0	0	0	0	0	2	1	0	2
266	UI-R-C2-mq-b-08-0-UI	Zinc finger, DHHC domain containing 3	Zdhhc3	Transport/trafficking	6	ENSRNOG00000004344	0	0	0	0	0	0	0	1	0	0	0	0	0	0	0	0	0	0	2	0	1	0
267	UI-R-BJ1-avl-a-07-0-UI	GLIS family zinc finger 2	Glis1	Transcription	6	ENSRNOG00000004766	0	0	0	0	0	0	0	0	0	0	0	0	1	0	0	0	0	0	0	1	1	1
268	UI-R-C2-mz-g-04-0-UI	Feminization 1 homolog b	Fem1b	Cell death	6	ENSRNOG00000007077	0	0	1	0	1	0	0	0	0	0	1	0	2	0	0	0	0	0	0	0	1	1
269	UI-R-C1-kr-g-09-0-UI	Cryptochrome 2 (photolyase-like)	Cry2	Transcription	6	ENSRNOG00000007478	0	0	0	2	0	0	0	0	0	0	0	1	0	0	0	0	0	0	1	1	2	0
270	UI-R-BJ2-boy-f-09-0-UI	Mitochondrial ribosomal protein L38	mRpL38	Translation/protein processing	6	ENSRNOG00000008256	0	0	1	0	0	0	0	0	0	0	0	1	1	0	0	0	0	1	0	0	1	0
271	UI-R-C2-nl-c-08-0-UI	Ankyrin repeat and SOCS box-containing protein 2	Asb2	Transcription	6	ENSRNOG00000009012	2	0	0	0	0	1	2	0	0	0	1	0	1	0	0	0	0	0	0	0	1	1
272	UI-R-C1-kp-g-12-0-UI	Myotubularin related protein 9	Mtmr9	Metabolism	6	ENSRNOG00000011560	0	0	0	0	0	0	0	0	0	0	1	0	1	0	1	2	0	0	0	3	1	1
273	UI-R-E0-de-b-12-0-UI	Dystrobrevin, beta	Dtnb	Cell structure/cytoskeleton	6	ENSRNOG00000011914	0	1	0	0	0	0	0	1	0	0	0	0	0	0	0	0	3	0	0	1	2	0
274	UI-R-C1-kb-f-02-0-UI	Proopiomelanocortin, beta (endorphin, beta)	Pomc	Signaling	6	ENSRNOG00000012686	0	0	1	0	0	0	0	0	0	0	1	2	1	0	0	0	0	0	2	0	1	3
275	UI-R-CV2-chb-e-08-0-UI	Transthyretin	Ttr	Transport/trafficking	6	ENSRNOG00000012744	0	0	0	0	0	0	0	0	0	1	1	0	0	0	0	0	0	0	1	1	0	0
276	UI-R-E1-fz-c-01-0-UI	RER1 homolog	Rer1	Transport/trafficking	6	ENSRNOG00000014270	0	1	0	1	1	0	0	0	0	0	0	0	0	0	0	2	0	0	0	1	1	1
277	UI-R-C1-kb-f-08-0-UI	Protein kinase C, delta	Prkcd	Signaling	6	ENSRNOG00000016346	0	0	0	0	0	0	0	0	0	0	0	0	2	0	0	0	0	1	0	0	0	1
278	UI-R-CY0-bxp-a-02-0-UI	Phosphohistidine phosphatase 1	Phpt1	Metabolism	6	ENSRNOG00000016723	0	0	0	0	0	0	0	0	0	0	0	1	0	0	0	0	0	0	1	0	1	0
279	UI-R-BJ1-awh-e-06-0-UI	Synaptogyrin 1	Syngr1	Transport/trafficking	6	ENSRNOG00000017108	0	0	0	0	0	1	2	0	1	0	1	0	0	0	0	0	1	1	0	1	0	0
280	UI-R-DK0-cfq-g-01-0-UI	Uncoupling protein 3	Ucp3	Stress/immune response	6	ENSRNOG00000017716	0	0	0	0	0	0	0	0	0	0	0	0	0	0	1	0	0	0	0	0	1	1
281	UI-R-BJ1-awl-c-06-0-UI	Tumor necrosis factor superfamily, member 5-induced protein 1 (predicted)	Tnfsf5ip1	Cell death	6	ENSRNOG00000017729	1	0	0	0	0	0	0	1	0	0	0	0	0	0	1	2	1	0	0	1	1	0
282	UI-R-C0-ix-c-06-0-UI	Calmodulin regulated spectrin-associated protein 1	Camsap1	Cell structure/cytoskeleton	6	ENSRNOG00000017883	0	0	0	0	0	0	0	0	0	0	2	1	1	0	0	0	1	1	0	0	0	1
283	UI-R-C2-mw-b-02-0-UI	Platelet derived growth factor receptor, beta polypeptide	Pdgfrb	Signaling	6	ENSRNOG00000018461	0	0	0	0	0	0	0	0	0	1	0	0	0	0	1	0	0	0	0	0	2	1
284	UI-R-C2p-oc-d-10-0-UI	Transcribed locus	RGD1308302	Metabolism	6	ENSRNOG00000018766	2	0	0	0	0	0	0	0	0	0	0	0	0	0	0	0	0	0	0	1	0	3
285	UI-R-E1-fu-e-11-0-UI	Seryl-aminoacyl-tRNA synthetase 1	Sars1	Translation/protein processing	6	ENSRNOG00000020255	0	0	1	0	0	0	0	0	0	0	0	0	0	0	2	0	2	0	0	1	1	2
286	UI-R-C1-kh-g-06-0-UI	Pecanex-like 3	Pcnxl3	Cell differentiation	6	ENSRNOG00000020742	0	1	0	0	0	0	0	0	0	0	1	0	0	1	0	0	0	0	0	0	0	2
287	UI-R-CM0-bjh-a-05-0-UI	FXYD domain-containing ion transport regulator 1	Fxyd1	Transport/trafficking	6	ENSRNOG00000021079	0	0	0	0	0	0	0	0	0	0	0	0	0	0	0	2	0	0	0	0	1	2
288	UI-R-DK0-cfi-c-11-0-UI	Ras homolog gene family, member J	RhoJ	Cell structure/cytoskeleton	6	ENSRNOG00000021919	0	0	0	0	0	1	1	0	0	0	1	0	0	0	0	0	0	0	0	0	0	0
289	UI-R-C2p-nr-g-03-0-UI	Leucine rich repeat and sterile alpha motif containing 1	Lrsam1	Transport/trafficking	6	ENSRNOG00000022312	0	0	0	0	0	0	0	0	0	0	0	0	1	0	0	2	0	0	0	0	0	1
290	UI-R-BJ0p-aff-f-04-0-UI	SERTA domain containing 1	Sertad1	Transcription	6	ENSRNOG00000024363	0	0	0	0	0	0	0	0	0	0	1	0	0	0	1	0	1	0	0	0	1	1
291	UI-R-CY0-bxv-e-03-0-UI	Transcribed locus	RGD1562200	Unknown	6	ENSRNOG00000026157	0	1	1	0	0	1	1	0	0	0	0	0	0	0	1	0	0	0	0	1	0	0
292	UI-R-CV2-chh-e-04-0-UI	Syntaxin 1A	Stx1a	Signaling	6	ENSRNOG00000029165	0	0	0	0	0	0	0	0	0	0	0	0	1	0	0	0	1	1	1	1	0	0
293	UI-R-C3-sp-d-09-0-UI	RT1 class I, CE7	RT1-CE7	Stress/immune response	6	ENSRNOG00000030251	0	0	0	0	1	0	0	0	0	0	1	0	0	0	0	0	0	0	0	0	0	2
294	UI-R-C3-sp-d-09-0-UI	RT1 class I, CE7	RT1-CE7	Stress/immune response	6	ENSRNOG00000031090	0	0	0	0	0	0	0	0	0	0	1	1	0	0	0	0	1	0	0	1	2	1
295	UI-R-E0-ci-d-01-0-UI	Transcribed locus	RGD1305809	Unknown	6	ENSRNOG00000031834	0	0	1	0	0	0	0	0	0	0	0	0	0	0	0	0	0	0	0	1	1	2
